# Supplementary material for: Discovering Causal Relationships in Grapevine Expression Data to Expand Gene Networks. A Case Study: Four Networks Related to Climate Change
Source: Front Plant Sci. 2018 Sep 21;9:1385. doi: 10.3389/fpls.2018.01385 (PMC6161569; doi:10.3389/fpls.2018.01385)
Supplement: Supplementary file 1 [file Table_1.XLSX]

## Sheet: genes
Table S1. List of genes and constrasts of the Vespucci grapevine transcriptomic compendium used as dataset.
VITISV_037663<br>VIT_04s0044g00670<br>VIT_13s0106g00530
VIT_00s0120g00010
VIT_00s0120g00030
VIT_00s0120g00080<br>VIT_09s0070g00800<br>VIT_00s0198g00180<br>VIT_00s0173g00030
VIT_00s0120g00100
VIT_00s0120g00120
VIT_00s0120g00270
VIT_00s0120g00280
VIT_00s0120g00290
VIT_00s0120g00300
VIT_00s0125g00010
VIT_00s0125g00020<br>VIT_13s0073g00590
VIT_00s0125g00050
VIT_00s0125g00060
VIT_00s0125g00070
VIT_00s0125g00080
VIT_00s0125g00090
VIT_00s0125g00100
VIT_00s0125g00140
VIT_00s0125g00150
VIT_00s0125g00160
VIT_00s0125g00170
VIT_00s0125g00180
VIT_00s0125g00190
VIT_00s0125g00200
VIT_00s0125g00210
VIT_00s0125g00220
VIT_00s0125g00230
VIT_00s0125g00250
VIT_00s0125g00260
VIT_00s0125g00270
VIT_00s0125g00280
VIT_00s0125g00290
VIT_00s0125g00300
VIT_00s0125g00310
VIT_00s0125g00320
VIT_00s0125g00330
VIT_00s0125g00340
VIT_00s0125g00350
VIT_00s0125g00380
VIT_00s0125g00390
VIT_00s0125g00410
VIT_00s0125g00420
VIT_00s0125g00430
VIT_00s0131g00010
VIT_00s0131g00020
VIT_00s0131g00030
VIT_00s0131g00060
VIT_00s0131g00080
VIT_00s0131g00120
VIT_00s0131g00140
VIT_00s0131g00170
VIT_00s0131g00200
VIT_00s0131g00220
VIT_00s0131g00250
VIT_00s0131g00260
VIT_00s0131g00280
VIT_00s0131g00300
VIT_00s0131g00320<br>VIT_00s0131g00130<br>VIT_00s0131g00210<br>VIT_13s0019g00600<br>VIT_00s0131g00050
VIT_00s0131g00330
VIT_00s0131g00350
VIT_00s0131g00360
VIT_00s0131g00370<br>VIT_13s0047g01080<br>VIT_16s0115g00050<br>VIT_12s0034g02320<br>VIT_01s0010g01190<br>VIT_09s0070g00770<br>VIT_03s0097g00250<br>VIT_15s0021g02120<br>VIT_02s0087g00020<br>VIT_13s0175g00170<br>VIT_03s0110g00130<br>VIT_13s0101g00370
VIT_00s0131g00420
VIT_00s0144g00010
VIT_00s0144g00080
VIT_00s0144g00110
VIT_00s0144g00120
VIT_00s0144g00160
VIT_00s0144g00170
VIT_00s0144g00190
VIT_00s0144g00210
VIT_00s0144g00220
VIT_00s0144g00240
VIT_00s0144g00250
VIT_00s0144g00260
VIT_00s0144g00270
VIT_00s0144g00300
VIT_00s0145g00060
VIT_00s0145g00110
VIT_00s0153g00010<br>VIT_15s0107g00060<br>VIT_15s0107g00080<br>VIT_00s0153g00020<br>VIT_15s0107g00040<br>VIT_00s0410g00010<br>VIT_00s1627g00010
VIT_00s0153g00030
VIT_00s0153g00040
VIT_00s0153g00050
VIT_00s0153g00060
VIT_00s0153g00070
VIT_00s0153g00080
VIT_00s0153g00090
VIT_00s0160g00010
VIT_00s0160g00020
VIT_00s0160g00090
VIT_00s0160g00100
VIT_00s0160g00110
VIT_00s0160g00120
VIT_00s0160g00130
VIT_00s0160g00140
VIT_00s0160g00150
VIT_00s0160g00160
VIT_00s0160g00180
VIT_00s0160g00210
VIT_00s0160g00220
VIT_00s0160g00240
VIT_00s0160g00250
VIT_00s0160g00270
VIT_00s0160g00280
VIT_00s0160g00290
VIT_00s0160g00300
VIT_00s0160g00310
VIT_00s0160g00320
VIT_00s0160g00330
VIT_00s0160g00340
VIT_00s0160g00350
VIT_00s0160g00370
VIT_00s0163g00010
VIT_00s0163g00020
VIT_00s0163g00030
VIT_00s0163g00040
VIT_00s0163g00050
VIT_00s0163g00060
VIT_00s0163g00070
VIT_00s0163g00080
VIT_00s0163g00150
VIT_00s0169g00040
VIT_00s0169g00050
VIT_00s0169g00060
VIT_00s0169g00070
VIT_00s0169g00080
VIT_00s0169g00090
VIT_00s0169g00100
VIT_00s0169g00110
VIT_00s0173g00040
VIT_00s0173g00070<br>VIT_00s0120g00060
VIT_00s0173g00110<br>VIT_14s0036g01210
VIT_00s0173g00120
VIT_00s0173g00130
VIT_00s0173g00140
VIT_00s0173g00150
VIT_00s0173g00170<br>VIT_09s0070g00900<br>VIT_09s0070g00920<br>VIT_00s0198g00060
VIT_00s0173g00250<br>VIT_00s0198g00020
VIT_00s0173g00260
VIT_00s0174g00010
VIT_00s0174g00060
VIT_00s0174g00070
VIT_00s0174g00080
VIT_00s0174g00090<br>VIT_00s0269g00040
VIT_00s0174g00100
VIT_00s0174g00120
VIT_00s0174g00130
VIT_00s0174g00140
VIT_00s0174g00150
VIT_00s0174g00160
VIT_00s0174g00170
VIT_00s0174g00180
VIT_00s0174g00190
VIT_00s0174g00200
VIT_00s0174g00210
VIT_00s0174g00220
VIT_00s0174g00230
VIT_00s0174g00260
VIT_00s0174g00270
VIT_00s0174g00280
VIT_00s0174g00290
VIT_00s0174g00300
VIT_00s0174g00310
VIT_00s0174g00320
VIT_00s0174g00330
VIT_00s0179g00010
VIT_00s0179g00020
VIT_00s0179g00030
VIT_00s0179g00040
VIT_00s0179g00050
VIT_00s0179g00060
VIT_00s0179g00070
VIT_00s0179g00080
VIT_00s0179g00090
VIT_00s0179g00100
VIT_00s0179g00110
VIT_00s0179g00130
VIT_00s0179g00140
VIT_00s0179g00150
VIT_00s0179g00160
VIT_00s0179g00170
VIT_00s0179g00180
VIT_00s0179g00190
VIT_00s0179g00200
VIT_00s0179g00210
VIT_00s0179g00220
VIT_00s0179g00230
VIT_00s0179g00240
VIT_00s0179g00250
VIT_00s0179g00260
VIT_00s0179g00270
VIT_00s0179g00280
VIT_00s0179g00290
VIT_00s0179g00300
VIT_00s0179g00310
VIT_00s0179g00320
VIT_00s0179g00330
VIT_00s0179g00340
VIT_00s0179g00350
VIT_00s0179g00360
VIT_00s0179g00370
VIT_00s0179g00380
VIT_00s0181g00010
VIT_00s0181g00020
VIT_00s0181g00030
VIT_00s0181g00040
VIT_00s0181g00050
VIT_00s0181g00070
VIT_00s0181g00080
VIT_00s0181g00090
VIT_00s0181g00100
VIT_00s0181g00110
VIT_00s0181g00120
VIT_00s0181g00130
VIT_00s0181g00140
VIT_00s0181g00150
VIT_00s0181g00160
VIT_00s0181g00170
VIT_00s0181g00200<br>VIT_00s0181g00180
VIT_00s0181g00210
VIT_00s0181g00220
VIT_00s0181g00230
VIT_00s0181g00240
VIT_00s0181g00250
VIT_00s0181g00260
VIT_00s0183g00010
VIT_00s0183g00020
VIT_00s0183g00030
VIT_00s0183g00040
VIT_00s0183g00050
VIT_00s0183g00060
VIT_00s0183g00070
VIT_00s0183g00130
VIT_00s0183g00140
VIT_00s0183g00150
VIT_00s0183g00160
VIT_00s0183g00180
VIT_00s0183g00200
VIT_00s0183g00210
VIT_00s0183g00220
VIT_00s0183g00240
VIT_00s0183g00250
VIT_00s0184g00010
VIT_00s0184g00020
VIT_00s0184g00030
VIT_00s0184g00040
VIT_00s0184g00050
VIT_00s0184g00060
VIT_00s0184g00070
VIT_00s0184g00100
VIT_00s0184g00110
VIT_00s0184g00120
VIT_00s0184g00130
VIT_00s0184g00140
VIT_00s0184g00160
VIT_00s0184g00170
VIT_00s0184g00180
VIT_00s0184g00190
VIT_00s0184g00200
VIT_00s0184g00210
VIT_00s0184g00220
VIT_00s0186g00010
VIT_00s0186g00020
VIT_00s0186g00080
VIT_00s0186g00090
VIT_00s0186g00100
VIT_00s0187g00010
VIT_00s0187g00020
VIT_00s0187g00030
VIT_00s0187g00040
VIT_00s0187g00050
VIT_00s0187g00060<br>VIT_00s1240g00010
VIT_00s0187g00070
VIT_00s0187g00080
VIT_00s0187g00090
VIT_00s0187g00100
VIT_00s0187g00110
VIT_00s0187g00120
VIT_00s0187g00130<br>VIT_00s2188g00010
VIT_00s0187g00140
VIT_00s0187g00150
VIT_00s0187g00160
VIT_00s0187g00180
VIT_00s0187g00190
VIT_00s0187g00200
VIT_00s0187g00210
VIT_00s0187g00220<br>VIT_00s0187g00170
VIT_00s0187g00230
VIT_00s0187g00240
VIT_00s0187g00260
VIT_00s0187g00270
VIT_00s0187g00290
VIT_00s0187g00310
VIT_00s0187g00320
VIT_00s0187g00330
VIT_00s0187g00340
VIT_00s0187g00350
VIT_00s0187g00360
VIT_00s0187g00370
VIT_00s0187g00380
VIT_00s0188g00010
VIT_00s0188g00050
VIT_00s0188g00070
VIT_00s0188g00090
VIT_00s0188g00100
VIT_00s0188g00130
VIT_00s0188g00160
VIT_00s0188g00170
VIT_00s0188g00180
VIT_00s0188g00190
VIT_00s0188g00210
VIT_00s0188g00220
VIT_00s0188g00230
VIT_00s0189g00010
VIT_00s0189g00020
VIT_00s0189g00030
VIT_00s0189g00040
VIT_00s0189g00050
VIT_00s0189g00060
VIT_00s0189g00070
VIT_00s0189g00080
VIT_00s0189g00090
VIT_00s0189g00100
VIT_00s0189g00110
VIT_00s0192g00010
VIT_00s0192g00020
VIT_00s0192g00040
VIT_00s0192g00060
VIT_00s0192g00070
VIT_00s0192g00090
VIT_00s0192g00100
VIT_00s0192g00120
VIT_00s0192g00130
VIT_00s0192g00140
VIT_00s0193g00010
VIT_00s0193g00020
VIT_00s0193g00040
VIT_00s0193g00050
VIT_00s0193g00090
VIT_00s0193g00110<br>VIT_00s0269g00150
VIT_00s0193g00150
VIT_00s0193g00160
VIT_00s0193g00170
VIT_00s0194g00010
VIT_00s0194g00020
VIT_00s0194g00030
VIT_00s0194g00050
VIT_00s0194g00060
VIT_00s0194g00070
VIT_00s0194g00080
VIT_00s0194g00090
VIT_00s0194g00100
VIT_00s0194g00110
VIT_00s0194g00120
VIT_00s0194g00130
VIT_00s0194g00140
VIT_00s0194g00170
VIT_00s0194g00180
VIT_00s0194g00190
VIT_00s0194g00200
VIT_00s0194g00210<br>VIT_00s0194g00250
VIT_00s0194g00220
VIT_00s0194g00230<br>VIT_14s0030g01630<br>VIT_11s0052g01770<br>VIT_00s0788g00010
VIT_00s0194g00260
VIT_00s0194g00270
VIT_00s0194g00280
VIT_00s0194g00290
VIT_00s0194g00300
VIT_00s0194g00310
VIT_00s0194g00320
VIT_00s0194g00330
VIT_00s0194g00340
VIT_00s0194g00350
VIT_00s0194g00360
VIT_00s0194g00380
VIT_00s0198g00030
VIT_00s0198g00050
VIT_00s0198g00090
VIT_00s0198g00100
VIT_00s0198g00110
VIT_00s0198g00120<br>VIT_00s0173g00220<br>VIT_09s0070g00950<br>VIT_09s0070g00870<br>VIT_00s0198g00040<br>VIT_02s0012g03110<br>VIT_19s0140g00050
VIT_00s0198g00130
VIT_00s0198g00140
VIT_00s0198g00150
VIT_00s0198g00160<br>VIT_00s0213g00050<br>VIT_16s0039g00090
VIT_00s0198g00170
VIT_00s0199g00010
VIT_00s0199g00030
VIT_00s0199g00040
VIT_00s0199g00060
VIT_00s0199g00070
VIT_00s0199g00080
VIT_00s0199g00090
VIT_00s0199g00100
VIT_00s0199g00110<br>VIT_00s0199g00150
VIT_00s0199g00120
VIT_00s0199g00140
VIT_00s0199g00170
VIT_00s0199g00190
VIT_00s0199g00200
VIT_00s0199g00210
VIT_00s0199g00220
VIT_00s0199g00230
VIT_00s0199g00240
VIT_00s0199g00250
VIT_00s0199g00260
VIT_00s0199g00270
VIT_00s0199g00280
VIT_00s0199g00290
VIT_00s0199g00300
VIT_00s0199g00310
VIT_00s0201g00010
VIT_00s0201g00020
VIT_00s0201g00030
VIT_00s0201g00060
VIT_00s0201g00070
VIT_00s0201g00080
VIT_00s0202g00020
VIT_00s0202g00030<br>VIT_00s0269g00180
VIT_00s0202g00040
VIT_00s0202g00050
VIT_00s0202g00060<br>VIT_00s0193g00030
VIT_00s0202g00080
VIT_00s0202g00090
VIT_00s0203g00010
VIT_00s0203g00020
VIT_00s0203g00030
VIT_00s0203g00040
VIT_00s0203g00050
VIT_00s0203g00060
VIT_00s0203g00070
VIT_00s0203g00080
VIT_00s0203g00090
VIT_00s0203g00100
VIT_00s0203g00110
VIT_00s0203g00120
VIT_00s0203g00130
VIT_00s0203g00140
VIT_00s0203g00150
VIT_00s0203g00160
VIT_00s0203g00170
VIT_00s0203g00180
VIT_00s0203g00190
VIT_00s0203g00200
VIT_00s0203g00220
VIT_00s0204g00010
VIT_00s0204g00020
VIT_00s0204g00030
VIT_00s0204g00040
VIT_00s0204g00070
VIT_00s0204g00080
VIT_00s0204g00110
VIT_00s0204g00120
VIT_00s0204g00130
VIT_00s0204g00150
VIT_00s0204g00170
VIT_00s0204g00180
VIT_00s0204g00210
VIT_00s0204g00220
VIT_00s0207g00010
VIT_00s0207g00020
VIT_00s0207g00040
VIT_00s0207g00050
VIT_00s0207g00070
VIT_00s0207g00080
VIT_00s0207g00090
VIT_00s0207g00100
VIT_00s0207g00110
VIT_00s0207g00120
VIT_00s0207g00130
VIT_00s0207g00140<br>VIT_00s0207g00180
VIT_00s0207g00150
VIT_00s0207g00160
VIT_00s0207g00170
VIT_00s0207g00190
VIT_00s0207g00200
VIT_00s0207g00210
VIT_00s0207g00220
VIT_00s0207g00230
VIT_00s0207g00240
VIT_00s0207g00250
VIT_00s0207g00260
VIT_00s0207g00270
VIT_00s0207g00280
VIT_00s0207g00290
VIT_00s0208g00020
VIT_00s0208g00030<br>VIT_12s0035g01440
VIT_00s0208g00040
VIT_00s0208g00050<br>VIT_19s0015g00040<br>VIT_15s0045g00090
VIT_00s0208g00060
VIT_00s0208g00070
VIT_00s0208g00080
VIT_00s0208g00090
VIT_00s0208g00100
VIT_00s0208g00110
VIT_00s0208g00120
VIT_00s0208g00130
VIT_00s0211g00010
VIT_00s0211g00020
VIT_00s0211g00030
VIT_00s0211g00040
VIT_00s0211g00050
VIT_00s0211g00060
VIT_00s0211g00070
VIT_00s0211g00080
VIT_00s0211g00090
VIT_00s0211g00110
VIT_00s0211g00130
VIT_00s0211g00140
VIT_00s0211g00150
VIT_00s0211g00160<br>VIT_00s0211g00120<br>VIT_00s0211g00100
VIT_00s0211g00180
VIT_00s0211g00190
VIT_00s0213g00010
VIT_00s0213g00040
VIT_00s0213g00070
VIT_00s0213g00080
VIT_00s0214g00010
VIT_00s0214g00020
VIT_00s0214g00040
VIT_00s0214g00050
VIT_00s0214g00060
VIT_00s0214g00070
VIT_00s0214g00080
VIT_00s0214g00090
VIT_00s0214g00110
VIT_00s0214g00120
VIT_00s0214g00130
VIT_00s0214g00150
VIT_00s0214g00160
VIT_00s0214g00170
VIT_00s0215g00010
VIT_00s0215g00020
VIT_00s0215g00030
VIT_00s0215g00040
VIT_00s0215g00050
VIT_00s0215g00070
VIT_00s0215g00080
VIT_00s0215g00090
VIT_00s0215g00100
VIT_00s0215g00110
VIT_00s0216g00010
VIT_00s0216g00020
VIT_00s0216g00030
VIT_00s0216g00040
VIT_00s0216g00050
VIT_00s0216g00060
VIT_00s0216g00070
VIT_00s0218g00030
VIT_00s0218g00040
VIT_00s0218g00050
VIT_00s0218g00060
VIT_00s0218g00070
VIT_00s0218g00090
VIT_00s0218g00100
VIT_00s0218g00110
VIT_00s0218g00120
VIT_00s0218g00130
VIT_00s0218g00140
VIT_00s0218g00160
VIT_00s0218g00180
VIT_00s0218g00190<br>VIT_00s0218g00150<br>VIT_00s0218g00200<br>VIT_00s0218g00170
VIT_00s0218g00210
VIT_00s0218g00220
VIT_00s0220g00010
VIT_00s0220g00020
VIT_00s0220g00030
VIT_00s0220g00040
VIT_00s0220g00050
VIT_00s0220g00060
VIT_00s0220g00070
VIT_00s0220g00080
VIT_00s0220g00090
VIT_00s0220g00100
VIT_00s0220g00110
VIT_00s0220g00120
VIT_00s0220g00130
VIT_00s0220g00140
VIT_00s0220g00150
VIT_00s0220g00160
VIT_00s0220g00170
VIT_00s0220g00180
VIT_00s0222g00030
VIT_00s0222g00040
VIT_00s0222g00070
VIT_00s0222g00090
VIT_00s0222g00100
VIT_00s0222g00120
VIT_00s0222g00130
VIT_00s0225g00010
VIT_00s0225g00020
VIT_00s0225g00030
VIT_00s0225g00040
VIT_00s0225g00050
VIT_00s0225g00060
VIT_00s0225g00070
VIT_00s0225g00080
VIT_00s0225g00090
VIT_00s0225g00100
VIT_00s0225g00110
VIT_00s0225g00120
VIT_00s0225g00130
VIT_00s0225g00140
VIT_00s0225g00150
VIT_00s0225g00160
VIT_00s0225g00170
VIT_00s0225g00180
VIT_00s0225g00200
VIT_00s0225g00210
VIT_00s0225g00220
VIT_00s0225g00230
VIT_00s0226g00020
VIT_00s0226g00030
VIT_00s0226g00040
VIT_00s0226g00050
VIT_00s0226g00060
VIT_00s0226g00070
VIT_00s0226g00080
VIT_00s0226g00090
VIT_00s0226g00100
VIT_00s0226g00110
VIT_00s0226g00140
VIT_00s0226g00150
VIT_00s0226g00160
VIT_00s0226g00170
VIT_00s0227g00020
VIT_00s0227g00030
VIT_00s0227g00060
VIT_00s0227g00070
VIT_00s0227g00090
VIT_00s0227g00100
VIT_00s0227g00110
VIT_00s0227g00130
VIT_00s0227g00140
VIT_00s0227g00150
VIT_00s0227g00160
VIT_00s0227g00180<br>VIT_00s0582g00020
VIT_00s0227g00190
VIT_00s0227g00200
VIT_00s0228g00060
VIT_00s0228g00070<br>VIT_00s0228g00010<br>VIT_00s0411g00050
VIT_00s0229g00010
VIT_00s0229g00020
VIT_00s0229g00030
VIT_00s0229g00040
VIT_00s0229g00050
VIT_00s0229g00060
VIT_00s0229g00070
VIT_00s0229g00080<br>VIT_00s0459g00030
VIT_00s0229g00090
VIT_00s0229g00100
VIT_00s0229g00110
VIT_00s0229g00120
VIT_00s0229g00130
VIT_00s0229g00140
VIT_00s0229g00150
VIT_00s0229g00160
VIT_00s0229g00170
VIT_00s0229g00180
VIT_00s0229g00190
VIT_00s0229g00200
VIT_00s0229g00210
VIT_00s0230g00010
VIT_00s0230g00020
VIT_00s0230g00030
VIT_00s0230g00050
VIT_00s0230g00060
VIT_00s0230g00070
VIT_00s0230g00100
VIT_00s0230g00110
VIT_00s0230g00130
VIT_00s0230g00140
VIT_00s0230g00150
VIT_00s0230g00160
VIT_00s0231g00020
VIT_00s0231g00030
VIT_00s0231g00040
VIT_00s0231g00050
VIT_00s0231g00070
VIT_00s0231g00080
VIT_00s0231g00090
VIT_00s0233g00010
VIT_00s0233g00020<br>VIT_02s0154g00100
VIT_00s0233g00040
VIT_00s0233g00050
VIT_00s0233g00060<br>VIT_02s0154g00140
VIT_00s0233g00070
VIT_00s0233g00080
VIT_00s0233g00090
VIT_00s0233g00100
VIT_00s0233g00120
VIT_00s0233g00130
VIT_00s0233g00140
VIT_00s0233g00150
VIT_00s0233g00160
VIT_00s0233g00170
VIT_00s0233g00180<br>VIT_02s0154g00190
VIT_00s0233g00190
VIT_00s0238g00020
VIT_00s0238g00030
VIT_00s0238g00040
VIT_00s0238g00060
VIT_00s0238g00070
VIT_00s0238g00080
VIT_00s0238g00090
VIT_00s0238g00110
VIT_00s0238g00120
VIT_00s0238g00130
VIT_00s0239g00010
VIT_00s0239g00020
VIT_00s0239g00030
VIT_00s0239g00040
VIT_00s0239g00050
VIT_00s0239g00070
VIT_00s0239g00080
VIT_00s0239g00100
VIT_00s0239g00110
VIT_00s0239g00130
VIT_00s0239g00150
VIT_00s0239g00160
VIT_00s0240g00010
VIT_00s0240g00020
VIT_00s0240g00050
VIT_00s0240g00060
VIT_00s0245g00010
VIT_00s0245g00030
VIT_00s0245g00040
VIT_00s0245g00050
VIT_00s0245g00060
VIT_00s0245g00070
VIT_00s0246g00010
VIT_00s0246g00020
VIT_00s0246g00040
VIT_00s0246g00050
VIT_00s0246g00060<br>VIT_00s0332g00130
VIT_00s0246g00070
VIT_00s0246g00080
VIT_00s0246g00090
VIT_00s0246g00100
VIT_00s0246g00110<br>VIT_00s0332g00170
VIT_00s0246g00120
VIT_00s0246g00130
VIT_00s0246g00140
VIT_00s0246g00150
VIT_00s0246g00160
VIT_00s0246g00170
VIT_00s0246g00180
VIT_00s0246g00190
VIT_00s0246g00200
VIT_00s0246g00210
VIT_00s0246g00220
VIT_00s0246g00230
VIT_00s0246g00240
VIT_00s0250g00010
VIT_00s0250g00020
VIT_00s0250g00030
VIT_00s0250g00040
VIT_00s0250g00050
VIT_00s0250g00060
VIT_00s0250g00080
VIT_00s0250g00090
VIT_00s0251g00010
VIT_00s0251g00020
VIT_00s0251g00050
VIT_00s0251g00060
VIT_00s0251g00080
VIT_00s0252g00010
VIT_00s0252g00020
VIT_00s0252g00030
VIT_00s0252g00040
VIT_00s0252g00050
VIT_00s0252g00060
VIT_00s0252g00070
VIT_00s0252g00080
VIT_00s0252g00090
VIT_00s0252g00100
VIT_00s0252g00110
VIT_00s0252g00120
VIT_00s0252g00130
VIT_00s0253g00010
VIT_00s0253g00020<br>VIT_00s1380g00030
VIT_00s0253g00030
VIT_00s0253g00040
VIT_00s0253g00050
VIT_00s0253g00060
VIT_00s0253g00070
VIT_00s0253g00080
VIT_00s0253g00090
VIT_00s0253g00100
VIT_00s0253g00110
VIT_00s0253g00140
VIT_00s0253g00150
VIT_00s0253g00160
VIT_00s0253g00170
VIT_00s0253g00180
VIT_00s0254g00010
VIT_00s0254g00030
VIT_00s0254g00040
VIT_00s0256g00020<br>VIT_00s0256g00010
VIT_00s0256g00060
VIT_00s0256g00100
VIT_00s0256g00120
VIT_00s0256g00130<br>VIT_07s0005g06370
VIT_00s0258g00040
VIT_00s0258g00080
VIT_00s0258g00090<br>VIT_16s0148g00330<br>VIT_00s2254g00010<br>VIT_16s0148g00380
VIT_00s0258g00110
VIT_00s0258g00130<br>VIT_16s0148g00370
VIT_00s0259g00010
VIT_00s0259g00020
VIT_00s0259g00040
VIT_00s0259g00050
VIT_00s0259g00070
VIT_00s0259g00090
VIT_00s0259g00110
VIT_00s0259g00120
VIT_00s0259g00130
VIT_00s0259g00140
VIT_00s0259g00150
VIT_00s0259g00160
VIT_00s0259g00170
VIT_00s0259g00180
VIT_00s0259g00190
VIT_00s0259g00200
VIT_00s0260g00050
VIT_00s0260g00060
VIT_00s0260g00080
VIT_00s0261g00010
VIT_00s0261g00020
VIT_00s0261g00040
VIT_00s0261g00050
VIT_00s0262g00010
VIT_00s0262g00020
VIT_00s0262g00030
VIT_00s0262g00070
VIT_00s0262g00080
VIT_00s0262g00090
VIT_00s0262g00100
VIT_00s0262g00110
VIT_00s0262g00120
VIT_00s0262g00150
VIT_00s0262g00160
VIT_00s0262g00170
VIT_00s0262g00180
VIT_00s0264g00010<br>VIT_00s0434g00010
VIT_00s0264g00020
VIT_00s0264g00030
VIT_00s0264g00040
VIT_00s0264g00050
VIT_00s0264g00060
VIT_00s0264g00070
VIT_00s0264g00080
VIT_00s0264g00090
VIT_00s0264g00100
VIT_00s0264g00110
VIT_00s0264g00120
VIT_00s0264g00130
VIT_00s0265g00010
VIT_00s0265g00020
VIT_00s0265g00030
VIT_00s0265g00040
VIT_00s0265g00050
VIT_00s0265g00060
VIT_00s0265g00070
VIT_00s0265g00080
VIT_00s0265g00090
VIT_00s0265g00100
VIT_00s0265g00110
VIT_00s0265g00120
VIT_00s0265g00130
VIT_00s0265g00140
VIT_00s0265g00170
VIT_00s0266g00020<br>VIT_00s0372g00020<br>VIT_00s0271g00010<br>VIT_00s0385g00020<br>VIT_00s0522g00020<br>VIT_00s0372g00060<br>VIT_00s0372g00030<br>VIT_00s0385g00010
VIT_00s0266g00030<br>VIT_00s0271g00020
VIT_00s0266g00070
VIT_00s0266g00090
VIT_00s0267g00020
VIT_00s0267g00030
VIT_00s0267g00040
VIT_00s0267g00050
VIT_00s0267g00060
VIT_00s0268g00020
VIT_00s0268g00030
VIT_00s0269g00020<br>VIT_00s0174g00110
VIT_00s0269g00030
VIT_00s0269g00050
VIT_00s0269g00070
VIT_00s0269g00100
VIT_00s0269g00110
VIT_00s0269g00120
VIT_00s0269g00170
VIT_00s0270g00010
VIT_00s0270g00020
VIT_00s0270g00030
VIT_00s0270g00050
VIT_00s0270g00090
VIT_00s0270g00100
VIT_00s0270g00110
VIT_00s0270g00120
VIT_00s0270g00130
VIT_00s0271g00030<br>VIT_00s0271g00060
VIT_00s0271g00050
VIT_00s0271g00070
VIT_00s0271g00090<br>VIT_00s0274g00050
VIT_00s0271g00100
VIT_00s0271g00110
VIT_00s0273g00020
VIT_00s0273g00030
VIT_00s0273g00040
VIT_00s0274g00010
VIT_00s0274g00020
VIT_00s0274g00040
VIT_00s0274g00060
VIT_00s0274g00070
VIT_00s0274g00080
VIT_00s0274g00090
VIT_00s0275g00030
VIT_00s0275g00060
VIT_00s0276g00020
VIT_00s0276g00030
VIT_00s0276g00060
VIT_00s0276g00070
VIT_00s0276g00080
VIT_00s0279g00050
VIT_00s0279g00060
VIT_00s0279g00090
VIT_00s0279g00100
VIT_00s0279g00120
VIT_00s0281g00020
VIT_00s0281g00030
VIT_00s0282g00010
VIT_00s0282g00020
VIT_00s0282g00030
VIT_00s0282g00040
VIT_00s0282g00050
VIT_00s0283g00010
VIT_00s0283g00020
VIT_00s0283g00030
VIT_00s0283g00050<br>VIT_06s0009g03090<br>VIT_03s0132g00010
VIT_00s0283g00060
VIT_00s0283g00070
VIT_00s0283g00080
VIT_00s0283g00090
VIT_00s0285g00010
VIT_00s0285g00030
VIT_00s0285g00040
VIT_00s0285g00050<br>VIT_16s0013g01380<br>VIT_07s0104g00140
VIT_00s0285g00060
VIT_00s0285g00070
VIT_00s0285g00080<br>VIT_10s0116g01220<br>VIT_00s0319g00050
VIT_00s0285g00090
VIT_00s0286g00010
VIT_00s0286g00020
VIT_00s0286g00030
VIT_00s0286g00040
VIT_00s0286g00050
VIT_00s0286g00060
VIT_00s0286g00080
VIT_00s0286g00090<br>VIT_19s0014g04030<br>VIT_10s0092g00080
VIT_00s0286g00100
VIT_00s0286g00110
VIT_00s0286g00120
VIT_00s0286g00130
VIT_00s0286g00140<br>VIT_00s0484g00010<br>VIT_00s2549g00010
VIT_00s0287g00020
VIT_00s0287g00030
VIT_00s0287g00040
VIT_00s0287g00050
VIT_00s0287g00070
VIT_00s0287g00080
VIT_00s0287g00090
VIT_00s0287g00100
VIT_00s0288g00010
VIT_00s0288g00020
VIT_00s0288g00030
VIT_00s0288g00040
VIT_00s0288g00060
VIT_00s0288g00070<br>VIT_18s0001g03530
VIT_00s0291g00020
VIT_00s0291g00030
VIT_00s0291g00050
VIT_00s0291g00060
VIT_00s0291g00070
VIT_00s0291g00080
VIT_00s0291g00090
VIT_00s0291g00100
VIT_00s0294g00020
VIT_00s0294g00030
VIT_00s0294g00040
VIT_00s0294g00060<br>VIT_00s0258g00050
VIT_00s0294g00080
VIT_00s0294g00090
VIT_00s0294g00100
VIT_00s0299g00030
VIT_00s0299g00040
VIT_00s0299g00050
VIT_00s0299g00060
VIT_00s0299g00070
VIT_00s0299g00080
VIT_00s0299g00090
VIT_00s0299g00100
VIT_00s0299g00110
VIT_00s0301g00020
VIT_00s0301g00030
VIT_00s0301g00040
VIT_00s0301g00050
VIT_00s0301g00060
VIT_00s0301g00070
VIT_00s0301g00080
VIT_00s0301g00090
VIT_00s0301g00100
VIT_00s0301g00110
VIT_00s0301g00120
VIT_00s0301g00130
VIT_00s0301g00150
VIT_00s0301g00170
VIT_00s0301g00180
VIT_00s0301g00190
VIT_00s0302g00010
VIT_00s0302g00020
VIT_00s0302g00030
VIT_00s0302g00040
VIT_00s0302g00050
VIT_00s0302g00060
VIT_00s0304g00010
VIT_00s0304g00020
VIT_00s0304g00030
VIT_00s0304g00040
VIT_00s0304g00050
VIT_00s0304g00060
VIT_00s0304g00070
VIT_00s0304g00080
VIT_00s0308g00010
VIT_00s0308g00020
VIT_00s0308g00040
VIT_00s0309g00020
VIT_00s0309g00040
VIT_00s0309g00050
VIT_00s0309g00080
VIT_00s0313g00010
VIT_00s0313g00020
VIT_00s0313g00030
VIT_00s0313g00040
VIT_00s0313g00050
VIT_00s0313g00060
VIT_00s0313g00070
VIT_00s0313g00080
VIT_00s0316g00010
VIT_00s0316g00020
VIT_00s0316g00060
VIT_00s0317g00010
VIT_00s0317g00020
VIT_00s0317g00030
VIT_00s0317g00040
VIT_00s0317g00050
VIT_00s0317g00060
VIT_00s0317g00070
VIT_00s0317g00080
VIT_00s0317g00090
VIT_00s0317g00100
VIT_00s0317g00110
VIT_00s0317g00130
VIT_00s0317g00140
VIT_00s0317g00150
VIT_00s0317g00160
VIT_00s0319g00010
VIT_00s0319g00040
VIT_00s0319g00070
VIT_00s0322g00010
VIT_00s0322g00020
VIT_00s0322g00030
VIT_00s0322g00040
VIT_00s0323g00010
VIT_00s0323g00020
VIT_00s0323g00030
VIT_00s0323g00040
VIT_00s0323g00050
VIT_00s0323g00060
VIT_00s0323g00070
VIT_00s0323g00080
VIT_00s0323g00100
VIT_00s0324g00010
VIT_00s0324g00030
VIT_00s0324g00040
VIT_00s0324g00050
VIT_00s0324g00060
VIT_00s0324g00070
VIT_00s0324g00090
VIT_00s0324g00110
VIT_00s0327g00010
VIT_00s0327g00020<br>VIT_00s0319g00060
VIT_00s0327g00030
VIT_00s0327g00070
VIT_00s0332g00010
VIT_00s0332g00030
VIT_00s0332g00040
VIT_00s0332g00050
VIT_00s0332g00060
VIT_00s0332g00070
VIT_00s0332g00080
VIT_00s0332g00090
VIT_00s0332g00100
VIT_00s0332g00110
VIT_00s0332g00120
VIT_00s0332g00140
VIT_00s0332g00150
VIT_00s0332g00160
VIT_00s0333g00010
VIT_00s0333g00020
VIT_00s0333g00030
VIT_00s0333g00040
VIT_00s0333g00050
VIT_00s0333g00060
VIT_00s0333g00070
VIT_00s0335g00010
VIT_00s0335g00020
VIT_00s0335g00050
VIT_00s0335g00070
VIT_00s0335g00080
VIT_00s0336g00010
VIT_00s0336g00020
VIT_00s0337g00010
VIT_00s0337g00020
VIT_00s0337g00030
VIT_00s0337g00040
VIT_00s0337g00060
VIT_00s0337g00070
VIT_00s0337g00080
VIT_00s0337g00090
VIT_00s0338g00010
VIT_00s0338g00020
VIT_00s0338g00030
VIT_00s0338g00050
VIT_00s0340g00040
VIT_00s0340g00050
VIT_00s0340g00060
VIT_00s0340g00070
VIT_00s0340g00080
VIT_00s0340g00090
VIT_00s0341g00010
VIT_00s0341g00020
VIT_00s0341g00030
VIT_00s0341g00040
VIT_00s0341g00050
VIT_00s0341g00060
VIT_00s0341g00070<br>VIT_00s0632g00010
VIT_00s0341g00080
VIT_00s0342g00010
VIT_00s0342g00020
VIT_00s0342g00030<br>VIT_00s0279g00080<br>VIT_16s0039g01050<br>VIT_16s0039g00360<br>VIT_03s0038g00040<br>VIT_16s0039g00580<br>VIT_15s0045g00190
VIT_00s0344g00010
VIT_00s0345g00010
VIT_00s0346g00010
VIT_00s0346g00020
VIT_00s0346g00030
VIT_00s0346g00040
VIT_00s0346g00060
VIT_00s0346g00070
VIT_00s0346g00090
VIT_00s0346g00100<br>VIT_00s0371g00040<br>VIT_00s0346g00120<br>VIT_00s0371g00060<br>VIT_00s0371g00010
VIT_00s0346g00110
VIT_00s0347g00030<br>VIT_00s0203g00210
VIT_00s0347g00040
VIT_00s0347g00050
VIT_00s0347g00060<br>VIT_00s0762g00020<br>VIT_00s0347g00080<br>VIT_00s0743g00010
VIT_00s0347g00070
VIT_00s0347g00110
VIT_00s0347g00120
VIT_00s0349g00020
VIT_00s0349g00030
VIT_00s0349g00040
VIT_00s0349g00050
VIT_00s0349g00060
VIT_00s0352g00020
VIT_00s0352g00030
VIT_00s0353g00020
VIT_00s0353g00030
VIT_00s0353g00050
VIT_00s0353g00060
VIT_00s0357g00010
VIT_00s0357g00030
VIT_00s0357g00060<br>VIT_00s0357g00080<br>VIT_00s0556g00020<br>VIT_00s0895g00010
VIT_00s0357g00070<br>VIT_00s0357g00020
VIT_00s0357g00090
VIT_00s0357g00100
VIT_00s0357g00110
VIT_00s0357g00120
VIT_00s0357g00130
VIT_00s0358g00010
VIT_00s0358g00020
VIT_00s0360g00010
VIT_00s0360g00020
VIT_00s0360g00030
VIT_00s0360g00040
VIT_00s0360g00050
VIT_00s0361g00010
VIT_00s0361g00020
VIT_00s0361g00030
VIT_00s0361g00040
VIT_00s0361g00050
VIT_00s0361g00060<br>VIT_00s0392g00030
VIT_00s0361g00070
VIT_00s0361g00080
VIT_00s0361g00090
VIT_00s0361g00100
VIT_00s0362g00010
VIT_00s0366g00010
VIT_00s0366g00020
VIT_00s0369g00010
VIT_00s0369g00040
VIT_00s0369g00050
VIT_00s0370g00010
VIT_00s0370g00020
VIT_00s0370g00030
VIT_00s0370g00040
VIT_00s0370g00050
VIT_00s0370g00060
VIT_00s0370g00070
VIT_00s0370g00090
VIT_00s0371g00020
VIT_00s0371g00030
VIT_00s0371g00050
VIT_00s0371g00080
VIT_00s0371g00090
VIT_00s0371g00100
VIT_00s0371g00110
VIT_00s0372g00010<br>VIT_00s0361g00110<br>VIT_00s0847g00010
VIT_00s0373g00010
VIT_00s0373g00020
VIT_00s0373g00030
VIT_00s0373g00040
VIT_00s0374g00010
VIT_00s0374g00020
VIT_00s0374g00040
VIT_00s0374g00050<br>VIT_00s2497g00010<br>VIT_00s2364g00010
VIT_00s0375g00010
VIT_00s0375g00020
VIT_00s0375g00030
VIT_00s0375g00040
VIT_00s0375g00050
VIT_00s0375g00060
VIT_00s0378g00020
VIT_00s0378g00040
VIT_00s0379g00020
VIT_00s0379g00040
VIT_00s0379g00050
VIT_00s0379g00060
VIT_00s0379g00070
VIT_00s0380g00020
VIT_00s0380g00030
VIT_00s0384g00020
VIT_00s0386g00010
VIT_00s0386g00020
VIT_00s0386g00030
VIT_00s0386g00040
VIT_00s0386g00050
VIT_00s0386g00060
VIT_00s0388g00010
VIT_00s0388g00030
VIT_00s0388g00050
VIT_00s0388g00060
VIT_00s0388g00070
VIT_00s0388g00090<br>VIT_00s1830g00010<br>VIT_00s0388g00020
VIT_00s0389g00020
VIT_00s0389g00030
VIT_00s0389g00040
VIT_00s0391g00010<br>VIT_00s0324g00080<br>VIT_00s1251g00010<br>VIT_00s0324g00100
VIT_00s0391g00020
VIT_00s0391g00030
VIT_00s0391g00040
VIT_00s0391g00050
VIT_00s0391g00060
VIT_00s0391g00070
VIT_00s0392g00020
VIT_00s0392g00040
VIT_00s0392g00050
VIT_00s0392g00060
VIT_00s0392g00070
VIT_00s0394g00010
VIT_00s0394g00020
VIT_00s0394g00030
VIT_00s0394g00040
VIT_00s0396g00010
VIT_00s0396g00020
VIT_00s0396g00030
VIT_00s0396g00040
VIT_00s0396g00050
VIT_00s0396g00060
VIT_00s0396g00070
VIT_00s0397g00020
VIT_00s0397g00030<br>VIT_00s0316g00050<br>VIT_00s0421g00010
VIT_00s0397g00040
VIT_00s0397g00050
VIT_00s0398g00010
VIT_00s0398g00020
VIT_00s0398g00040
VIT_00s0398g00050
VIT_00s0398g00060
VIT_00s0399g00010
VIT_00s0399g00020
VIT_00s0399g00030
VIT_00s0399g00060
VIT_00s0400g00010
VIT_00s0400g00020<br>VIT_00s0400g00030<br>VIT_00s0421g00040<br>VIT_00s0397g00010
VIT_00s0400g00040
VIT_00s0400g00050
VIT_00s0404g00010
VIT_00s0404g00020
VIT_00s0404g00040
VIT_00s0404g00050
VIT_00s0404g00060
VIT_00s0404g00070
VIT_00s0404g00080
VIT_00s0404g00100
VIT_00s0406g00010
VIT_00s0407g00010
VIT_00s0407g00020
VIT_00s0407g00040<br>VIT_00s0199g00020
VIT_00s0407g00050
VIT_00s0407g00070
VIT_00s0407g00080
VIT_00s0409g00010
VIT_00s0409g00020
VIT_00s0409g00030
VIT_00s0409g00040
VIT_00s0409g00050
VIT_00s0409g00060
VIT_00s0409g00070
VIT_00s0409g00080
VIT_00s0410g00020
VIT_00s0410g00030
VIT_00s0410g00040
VIT_00s0411g00010
VIT_00s0411g00030<br>VIT_00s0256g00030<br>VIT_00s0256g00110<br>VIT_00s1321g00010<br>VIT_00s0256g00050<br>VIT_00s0256g00040<br>VIT_00s0411g00020
VIT_00s0411g00040
VIT_00s0413g00010
VIT_00s0413g00020
VIT_00s0414g00010
VIT_00s0414g00020
VIT_00s0414g00040
VIT_00s0414g00060<br>VIT_00s0469g00050<br>VIT_00s0414g00030<br>VIT_00s0469g00020<br>VIT_00s0414g00050
VIT_00s0415g00010
VIT_00s0415g00020
VIT_00s0415g00030
VIT_00s0415g00040
VIT_00s0415g00050
VIT_00s0415g00060
VIT_00s0415g00070
VIT_00s0415g00080
VIT_00s0420g00010
VIT_00s0420g00030
VIT_00s0420g00040
VIT_00s0421g00020
VIT_00s0421g00030
VIT_00s0424g00010
VIT_00s0424g00020
VIT_00s0425g00010
VIT_00s0426g00010
VIT_00s0426g00020
VIT_00s0426g00030
VIT_00s0426g00040
VIT_00s0426g00050
VIT_00s0426g00060
VIT_00s0426g00070
VIT_00s0429g00020
VIT_00s0429g00030
VIT_00s0429g00040
VIT_00s0432g00010
VIT_00s0434g00020
VIT_00s0434g00060
VIT_00s0434g00070
VIT_00s0434g00080
VIT_00s0434g00090
VIT_00s0437g00010
VIT_00s0437g00020
VIT_00s0437g00050
VIT_00s0437g00060
VIT_00s0437g00070
VIT_00s0438g00010
VIT_00s0438g00020
VIT_00s0438g00030
VIT_00s0441g00010
VIT_00s0441g00020<br>VIT_00s0525g00020
VIT_00s0445g00010
VIT_00s0445g00020
VIT_00s0445g00030
VIT_00s0445g00040
VIT_00s0445g00050
VIT_00s0448g00020
VIT_00s0449g00010
VIT_00s0450g00010
VIT_00s0454g00010
VIT_00s0454g00020
VIT_00s0454g00030
VIT_00s0454g00040
VIT_00s0455g00010
VIT_00s0455g00020
VIT_00s0455g00030
VIT_00s0455g00040
VIT_00s0455g00050
VIT_00s0456g00020
VIT_00s0456g00030
VIT_00s0456g00040<br>VIT_00s0374g00030
VIT_00s0459g00010
VIT_00s0459g00040
VIT_00s0463g00010
VIT_00s0463g00020
VIT_00s0463g00030
VIT_00s0463g00040
VIT_00s0467g00010
VIT_00s0467g00020
VIT_00s0467g00030
VIT_00s0467g00040
VIT_00s0469g00030
VIT_00s0469g00040
VIT_00s0471g00010
VIT_00s0471g00020
VIT_00s0471g00030
VIT_00s0471g00040
VIT_00s0471g00050
VIT_00s0472g00020
VIT_00s0475g00010
VIT_00s0475g00020
VIT_00s0475g00030
VIT_00s0475g00040
VIT_00s0475g00050
VIT_00s0476g00020
VIT_00s0477g00010
VIT_00s0477g00020
VIT_00s0477g00030
VIT_00s0477g00040
VIT_00s0477g00060
VIT_00s0477g00070
VIT_00s0479g00010
VIT_00s0479g00020
VIT_00s0480g00010
VIT_00s0480g00020
VIT_00s0480g00030
VIT_00s0480g00040
VIT_00s0480g00060
VIT_00s0480g00070
VIT_00s0480g00090<br>VIT_00s0480g00100
VIT_00s0481g00010
VIT_00s0481g00030<br>VIT_18s0001g01340
VIT_00s0482g00030
VIT_00s0483g00010
VIT_00s0483g00020
VIT_00s0483g00040
VIT_00s0483g00050
VIT_00s0484g00020
VIT_00s0484g00030
VIT_00s0484g00040
VIT_00s0487g00020
VIT_00s0487g00050
VIT_00s0494g00010
VIT_00s0494g00020
VIT_00s0496g00010
VIT_00s0499g00010
VIT_00s0499g00020
VIT_00s0499g00030
VIT_00s0499g00040
VIT_00s0499g00050
VIT_00s0500g00010
VIT_00s0504g00010<br>VIT_00s0275g00010
VIT_00s0505g00020
VIT_00s0505g00030
VIT_00s0505g00040
VIT_00s0505g00050
VIT_00s0505g00060
VIT_00s0507g00010
VIT_00s0507g00020
VIT_00s0508g00010
VIT_00s0508g00020
VIT_00s0508g00030
VIT_00s0508g00040
VIT_00s0508g00050
VIT_00s0510g00010
VIT_00s0510g00020
VIT_00s0510g00040
VIT_00s0510g00050
VIT_00s0513g00010
VIT_00s0513g00020
VIT_00s0515g00010
VIT_00s0515g00020
VIT_00s0515g00030
VIT_00s0515g00040
VIT_00s0515g00050
VIT_00s0516g00010
VIT_00s0516g00020
VIT_00s0516g00030
VIT_00s0517g00010
VIT_00s0517g00020<br>VIT_00s0560g00010
VIT_00s0521g00030
VIT_00s0521g00040<br>VIT_00s0687g00030
VIT_00s0522g00010<br>VIT_00s0266g00010<br>VIT_00s0372g00070<br>VIT_00s0372g00080<br>VIT_00s0572g00010<br>VIT_00s0372g00040<br>VIT_00s0847g00020<br>VIT_00s0572g00020
VIT_00s0524g00030
VIT_00s0525g00010
VIT_00s0525g00030
VIT_00s0525g00040
VIT_00s0525g00050
VIT_00s0527g00010
VIT_00s0527g00020
VIT_00s0527g00030
VIT_00s0531g00010
VIT_00s0531g00030
VIT_00s0531g00040
VIT_00s0531g00050
VIT_00s0531g00060
VIT_00s0532g00010
VIT_00s0532g00020
VIT_00s0532g00030
VIT_00s0532g00040
VIT_00s0532g00050
VIT_00s0532g00060
VIT_00s0532g00070
VIT_00s0533g00010
VIT_00s0533g00020
VIT_00s0533g00030
VIT_00s0533g00040
VIT_00s0533g00050
VIT_00s0539g00010
VIT_00s0540g00010
VIT_00s0540g00020
VIT_00s0540g00040<br>VIT_11s0149g00300
VIT_00s0540g00050
VIT_00s0541g00010
VIT_00s0541g00020
VIT_00s0547g00010
VIT_00s0551g00010
VIT_00s0551g00020
VIT_00s0551g00030
VIT_00s0551g00050
VIT_00s0555g00010
VIT_00s0555g00020
VIT_00s0555g00050
VIT_00s0556g00010
VIT_00s0557g00020
VIT_00s0558g00010
VIT_00s0558g00020
VIT_00s0558g00030
VIT_00s0560g00020
VIT_00s0561g00010
VIT_00s0561g00030
VIT_00s0566g00010
VIT_00s0566g00020
VIT_00s0567g00010
VIT_00s0567g00020
VIT_00s0567g00030
VIT_00s0567g00040
VIT_00s0567g00050
VIT_00s0567g00060
VIT_00s0568g00010
VIT_00s0568g00020
VIT_00s0568g00030
VIT_00s0574g00030
VIT_00s0575g00010
VIT_00s0577g00010
VIT_00s0577g00020
VIT_00s0577g00030
VIT_00s0577g00040
VIT_00s0580g00010
VIT_00s0580g00020
VIT_00s0581g00010
VIT_00s0582g00030
VIT_00s0583g00010
VIT_00s0583g00020
VIT_00s0583g00030
VIT_00s0583g00040
VIT_00s0585g00020
VIT_00s0585g00030
VIT_00s0586g00010
VIT_00s0586g00020
VIT_00s0586g00030<br>VIT_00s0561g00020
VIT_00s0587g00010
VIT_00s0587g00030
VIT_00s0587g00040
VIT_00s0590g00010
VIT_00s0591g00010
VIT_00s0592g00010
VIT_00s0592g00020
VIT_00s0593g00010
VIT_00s0595g00010
VIT_00s0598g00010
VIT_00s0598g00020
VIT_00s0598g00030
VIT_00s0598g00040
VIT_00s0600g00010
VIT_00s0601g00010
VIT_00s0601g00030
VIT_00s0601g00040
VIT_00s0603g00010
VIT_00s0607g00010<br>VIT_16s0039g00640<br>VIT_16s0039g00960<br>VIT_00s0827g00020
VIT_00s0611g00010
VIT_00s0612g00010
VIT_00s0612g00020
VIT_00s0612g00030
VIT_00s0615g00020<br>VIT_00s0218g00010
VIT_00s0615g00030
VIT_00s0616g00010
VIT_00s0616g00020
VIT_00s0616g00030
VIT_00s0620g00010
VIT_00s0620g00020
VIT_00s0623g00010<br>VIT_00s0699g00010<br>VIT_00s0713g00010
VIT_00s0625g00020
VIT_00s0625g00030
VIT_00s0625g00040
VIT_00s0625g00050
VIT_00s0629g00010
VIT_00s0629g00020
VIT_00s0630g00010
VIT_00s0631g00010<br>VIT_00s0201g00090
VIT_00s0639g00010
VIT_00s0640g00010
VIT_00s0640g00020
VIT_00s0641g00010
VIT_00s0641g00030
VIT_00s0646g00010<br>VIT_00s1239g00010
VIT_00s0646g00030
VIT_00s0647g00010
VIT_00s0650g00010
VIT_00s0650g00030<br>VIT_07s0005g05580
VIT_00s0652g00010
VIT_00s0652g00020
VIT_00s0652g00030
VIT_00s0657g00010
VIT_00s0658g00010
VIT_00s0659g00010
VIT_00s0662g00010
VIT_00s0662g00030
VIT_00s0662g00040
VIT_00s0663g00030
VIT_00s0665g00010
VIT_00s0665g00020
VIT_00s0665g00030
VIT_00s0665g00040
VIT_00s0665g00050
VIT_00s0669g00010<br>VIT_00s0642g00010
VIT_00s0670g00010
VIT_00s0671g00010
VIT_00s0674g00010
VIT_00s0676g00040<br>VIT_00s0239g00090<br>VIT_02s0012g03160<br>VIT_07s0005g06400<br>VIT_00s0239g00120<br>VIT_00s0173g00060<br>VIT_00s0308g00030
VIT_00s0682g00010
VIT_00s0682g00020
VIT_00s0682g00030
VIT_00s0682g00040
VIT_00s0682g00050
VIT_00s0684g00010
VIT_00s0684g00020
VIT_00s0684g00030
VIT_00s0684g00040
VIT_00s0685g00020
VIT_00s0686g00010
VIT_00s0686g00020
VIT_00s0687g00010<br>VIT_00s0521g00010
VIT_00s0691g00010
VIT_00s0691g00020
VIT_00s0692g00010
VIT_00s0692g00020
VIT_00s0695g00010
VIT_00s0701g00010
VIT_00s0704g00010
VIT_00s0704g00020
VIT_00s0704g00030
VIT_00s0704g00040
VIT_00s0710g00010
VIT_00s0722g00010
VIT_00s0724g00010
VIT_00s0726g00010
VIT_00s0732g00010
VIT_00s0733g00010
VIT_00s0734g00010
VIT_00s0734g00020
VIT_00s0734g00030
VIT_00s0740g00010
VIT_00s0742g00020
VIT_00s0742g00030
VIT_00s0742g00040
VIT_00s0743g00020
VIT_00s0743g00030
VIT_00s0746g00010<br>VIT_00s0871g00010<br>VIT_16s0013g01420<br>VIT_00s0655g00020
VIT_00s0748g00020
VIT_00s0753g00010
VIT_00s0753g00020
VIT_00s0753g00030
VIT_00s0757g00030
VIT_00s0759g00010
VIT_00s0760g00010
VIT_00s0762g00010
VIT_00s0762g00030
VIT_00s0762g00040
VIT_00s0768g00010
VIT_00s0768g00020
VIT_00s0768g00030
VIT_00s0769g00010
VIT_00s0771g00010
VIT_00s0771g00020
VIT_00s0772g00010
VIT_00s0772g00020<br>VIT_00s1291g00010
VIT_00s0776g00010
VIT_00s0776g00020
VIT_00s0779g00010
VIT_00s0779g00020
VIT_00s0780g00010
VIT_00s0780g00020
VIT_00s0780g00030
VIT_00s0780g00040
VIT_00s0783g00010
VIT_00s0787g00010
VIT_00s0787g00020
VIT_00s0790g00010
VIT_00s0790g00020
VIT_00s0794g00010
VIT_00s0797g00010
VIT_00s0800g00010
VIT_00s0800g00020
VIT_00s0801g00010
VIT_00s0801g00020
VIT_00s0802g00010
VIT_00s0802g00020
VIT_00s0804g00010
VIT_00s0804g00020
VIT_00s0805g00010
VIT_00s0805g00020
VIT_00s0809g00020
VIT_00s0813g00010
VIT_00s0817g00010
VIT_00s0818g00010
VIT_00s0820g00010
VIT_00s0820g00020
VIT_00s0823g00010
VIT_00s0823g00020<br>VIT_00s0670g00020
VIT_00s0824g00010
VIT_00s0824g00020
VIT_00s0827g00030
VIT_00s0827g00040
VIT_00s0838g00010
VIT_00s0838g00020
VIT_00s0840g00010<br>VIT_00s1437g00010
VIT_00s0841g00010
VIT_00s0841g00020
VIT_00s0848g00010
VIT_00s0850g00010
VIT_00s0851g00020
VIT_00s0852g00010
VIT_00s0854g00010
VIT_00s0854g00020
VIT_00s0854g00030
VIT_00s0862g00010<br>VIT_00s1211g00010
VIT_00s0862g00020
VIT_00s0864g00010
VIT_00s0865g00030<br>VIT_00s0868g00020
VIT_00s0868g00010
VIT_00s0868g00030<br>VIT_00s0865g00020
VIT_00s0872g00010
VIT_00s0872g00020
VIT_00s0873g00010
VIT_00s0873g00020
VIT_00s0875g00010
VIT_00s0878g00010
VIT_00s0878g00020
VIT_00s0878g00030
VIT_00s0880g00010
VIT_00s0880g00020
VIT_00s0883g00010
VIT_00s0888g00010
VIT_00s0897g00010
VIT_00s0901g00010
VIT_00s0904g00010
VIT_00s0908g00010<br>VIT_10s0003g00020
VIT_00s0912g00010
VIT_00s0914g00010
VIT_00s0916g00010
VIT_00s0918g00010
VIT_00s0920g00010
VIT_00s0920g00020
VIT_00s0921g00030<br>VIT_00s1255g00020<br>VIT_00s1255g00010<br>VIT_00s1336g00010<br>VIT_00s0227g00010
VIT_00s0927g00010
VIT_00s0929g00010
VIT_00s0934g00010
VIT_00s0941g00010
VIT_00s0941g00020
VIT_00s0945g00010
VIT_00s0947g00020
VIT_00s0956g00010
VIT_00s0956g00020
VIT_00s0956g00030<br>VIT_00s0259g00210
VIT_00s0960g00010
VIT_00s0960g00040<br>VIT_00s1356g00020
VIT_00s0961g00020
VIT_00s0965g00010
VIT_00s0972g00010
VIT_00s0975g00010
VIT_00s0975g00020
VIT_00s0978g00010
VIT_00s0978g00020
VIT_00s0981g00010
VIT_00s0983g00010
VIT_00s0984g00010
VIT_00s0986g00010
VIT_00s0988g00010
VIT_00s0988g00020<br>VIT_00s1328g00010
VIT_00s0989g00010
VIT_00s0992g00010
VIT_00s0992g00020<br>VIT_00s0707g00010
VIT_00s1002g00020
VIT_00s1003g00010
VIT_00s1008g00010
VIT_00s1008g00020
VIT_00s1011g00010
VIT_00s1011g00020
VIT_00s1022g00010
VIT_00s1034g00010
VIT_00s1045g00020
VIT_00s1045g00030
VIT_00s1052g00010
VIT_00s1052g00020
VIT_00s1183g00010
VIT_00s1188g00010
VIT_00s1190g00010<br>VIT_00s0936g00010
VIT_00s1194g00020
VIT_00s1203g00010
VIT_00s1205g00020
VIT_00s1206g00010
VIT_00s1206g00020
VIT_00s1211g00020
VIT_00s1212g00020
VIT_00s1213g00010
VIT_00s1213g00020
VIT_00s1216g00020
VIT_00s1217g00010
VIT_00s1217g00020<br>VIT_00s0809g00010
VIT_00s1221g00010
VIT_00s1224g00020
VIT_00s1227g00010
VIT_00s1231g00010
VIT_00s1232g00010
VIT_00s1232g00020
VIT_00s1232g00030
VIT_00s1235g00010
VIT_00s1235g00020<br>VIT_00s0976g00010
VIT_00s1235g00030
VIT_00s1238g00010
VIT_00s1241g00010
VIT_00s1247g00010
VIT_00s1247g00020<br>VIT_07s0197g00010
VIT_00s1256g00010<br>VIT_18s0001g02910
VIT_00s1261g00020
VIT_00s1261g00030
VIT_00s1273g00010
VIT_00s1274g00010
VIT_00s1278g00010
VIT_00s1281g00010
VIT_00s1286g00010
VIT_00s1287g00010
VIT_00s1287g00020
VIT_00s1290g00010
VIT_00s1291g00020
VIT_00s1291g00030<br>VIT_00s0768g00040<br>VIT_00s0929g00020
VIT_00s1306g00010
VIT_00s1306g00020
VIT_00s1308g00010
VIT_00s1309g00010
VIT_00s1311g00010
VIT_00s1311g00020
VIT_00s1312g00010
VIT_00s1313g00010
VIT_00s1313g00020
VIT_00s1314g00010
VIT_00s1319g00010
VIT_00s1322g00010
VIT_00s1323g00010<br>VIT_02s0241g00010
VIT_00s1326g00010
VIT_00s1328g00020
VIT_00s1331g00010
VIT_00s1333g00010
VIT_00s1338g00010
VIT_00s1339g00010
VIT_00s1343g00010
VIT_00s1344g00010
VIT_00s1348g00010
VIT_00s1348g00020
VIT_00s1349g00010
VIT_00s1350g00010
VIT_00s1351g00010
VIT_00s1351g00020
VIT_00s1352g00010
VIT_00s1353g00010
VIT_00s1355g00010
VIT_00s1356g00010
VIT_00s1359g00010
VIT_00s1359g00020
VIT_00s1360g00010
VIT_00s1361g00010
VIT_00s1364g00010
VIT_00s1364g00020
VIT_00s1365g00010
VIT_00s1372g00010
VIT_00s1372g00020
VIT_00s1373g00010
VIT_00s1375g00010
VIT_00s1380g00010
VIT_00s1380g00020
VIT_00s1386g00010
VIT_00s1390g00010
VIT_00s1397g00020
VIT_00s1403g00010
VIT_00s1404g00010
VIT_00s1405g00010
VIT_00s1405g00020
VIT_00s1406g00010
VIT_00s1427g00010<br>VIT_00s1197g00010
VIT_00s1428g00020
VIT_00s1429g00010
VIT_00s1430g00010
VIT_00s1448g00010
VIT_00s1448g00020
VIT_00s1448g00030
VIT_00s1450g00010
VIT_00s1455g00010
VIT_00s1455g00020
VIT_00s1463g00010
VIT_00s1466g00010
VIT_00s1488g00020
VIT_00s1491g00010
VIT_00s1491g00020
VIT_00s1501g00010
VIT_00s1512g00010
VIT_00s1522g00010
VIT_00s1525g00010
VIT_00s1526g00010
VIT_00s1536g00010
VIT_00s1542g00010
VIT_00s1542g00020
VIT_00s1543g00010<br>VIT_00s0194g00160
VIT_00s1546g00010
VIT_00s1547g00010<br>VIT_00s1596g00010
VIT_00s1553g00010
VIT_00s1557g00010
VIT_00s1557g00020
VIT_00s1566g00010
VIT_00s1569g00010
VIT_00s1569g00020
VIT_00s1584g00010
VIT_00s1595g00010<br>VIT_09s0002g08620
VIT_00s1600g00010
VIT_00s1603g00010
VIT_00s1613g00010
VIT_00s1616g00010
VIT_00s1618g00010
VIT_00s1623g00010
VIT_00s1624g00010
VIT_00s1627g00020
VIT_00s1644g00010
VIT_00s1652g00010
VIT_00s1658g00010<br>VIT_00s1765g00010
VIT_00s1663g00010
VIT_00s1664g00010
VIT_00s1665g00010
VIT_00s1667g00010
VIT_00s1674g00010
VIT_00s1675g00010
VIT_00s1677g00010
VIT_00s1679g00010
VIT_00s1682g00010
VIT_00s1682g00020
VIT_00s1683g00010
VIT_00s1684g00010
VIT_00s1688g00010
VIT_00s1693g00010
VIT_00s1707g00010
VIT_00s1711g00020
VIT_00s1737g00010
VIT_00s1739g00010
VIT_00s1751g00010
VIT_00s1754g00010
VIT_00s1764g00010
VIT_00s1764g00020
VIT_00s1803g00010
VIT_00s1814g00010
VIT_00s1818g00010
VIT_00s1847g00010
VIT_00s1860g00010
VIT_00s1864g00010
VIT_00s1869g00010
VIT_00s1873g00010
VIT_00s1877g00010
VIT_00s1881g00010
VIT_00s1889g00010
VIT_00s1897g00010
VIT_00s1914g00010
VIT_00s1918g00010
VIT_00s1923g00010<br>VIT_18s0001g08510
VIT_00s1927g00010
VIT_00s1937g00010
VIT_00s1945g00010<br>VIT_02s0109g00400
VIT_00s1959g00010
VIT_00s1967g00010<br>VIT_00s2715g00010
[truncated: 26,014 more rows]

## Sheet: contrasts
Table S1. List of genes and constrasts of the Vespucci grapevine transcriptomic compendium used as dataset.
GSM801002.ch1-vs-GSM801000.ch1
GSM801003.ch1-vs-GSM801000.ch1
GSM801004.ch1-vs-GSM801000.ch1
GSM801005.ch1-vs-GSM801000.ch1
GSM801006.ch1-vs-GSM801000.ch1
GSM299451.ch1-vs-GSM299462.ch1
GSM299452.ch1-vs-GSM299462.ch1
GSM852232.ch1-vs-GSM852229.ch1
GSM852233.ch1-vs-GSM852229.ch1
GSM852234.ch1-vs-GSM852229.ch1
GSM852235.ch1-vs-GSM852229.ch1
GSM461582.ch1-vs-GSM461579.ch1
GSM461807.ch1-vs-GSM461579.ch1
GSM881675.ch1-vs-GSM881670.ch1
GSM881676.ch1-vs-GSM881670.ch1
GSM881677.ch1-vs-GSM881670.ch1
GSM881678.ch1-vs-GSM881670.ch1
GSM881667.ch1-vs-GSM881664.ch1
GSM881668.ch1-vs-GSM881664.ch1
GSM881669.ch1-vs-GSM881664.ch1
GSM881646.ch1-vs-GSM881643.ch1
GSM881647.ch1-vs-GSM881643.ch1
GSM881648.ch1-vs-GSM881643.ch1
GSM881649.ch1-vs-GSM881643.ch1
GSM881650.ch1-vs-GSM881643.ch1
GSM881651.ch1-vs-GSM881643.ch1
GSM881652.ch1-vs-GSM881643.ch1
GSM881653.ch1-vs-GSM881643.ch1
GSM881654.ch1-vs-GSM881643.ch1
GSM881655.ch1-vs-GSM881643.ch1
GSM881656.ch1-vs-GSM881643.ch1
GSM881657.ch1-vs-GSM881643.ch1
GSM881658.ch1-vs-GSM881643.ch1
GSM881659.ch1-vs-GSM881643.ch1
GSM881660.ch1-vs-GSM881643.ch1
GSM881661.ch1-vs-GSM881643.ch1
GSM881662.ch1-vs-GSM881643.ch1
GSM881663.ch1-vs-GSM881643.ch1
GSM881616.ch1-vs-GSM881613.ch1
GSM881617.ch1-vs-GSM881613.ch1
GSM881618.ch1-vs-GSM881613.ch1
GSM881619.ch1-vs-GSM881613.ch1
GSM881620.ch1-vs-GSM881613.ch1
GSM881621.ch1-vs-GSM881613.ch1
GSM881622.ch1-vs-GSM881613.ch1
GSM881623.ch1-vs-GSM881613.ch1
GSM881624.ch1-vs-GSM881613.ch1
GSM881625.ch1-vs-GSM881613.ch1
GSM881626.ch1-vs-GSM881613.ch1
GSM881627.ch1-vs-GSM881613.ch1
GSM881589.ch1-vs-GSM881586.ch1
GSM881590.ch1-vs-GSM881586.ch1
GSM881591.ch1-vs-GSM881586.ch1
GSM881592.ch1-vs-GSM881586.ch1
GSM881593.ch1-vs-GSM881586.ch1
GSM881594.ch1-vs-GSM881586.ch1
GSM881580.ch1-vs-GSM881577.ch1
GSM881581.ch1-vs-GSM881577.ch1
GSM881582.ch1-vs-GSM881577.ch1
GSM881574.ch1-vs-GSM881571.ch1
GSM881575.ch1-vs-GSM881571.ch1
GSM881576.ch1-vs-GSM881571.ch1
GSM881553.ch1-vs-GSM881550.ch1
GSM881554.ch1-vs-GSM881550.ch1
GSM881555.ch1-vs-GSM881550.ch1
GSM881556.ch1-vs-GSM881550.ch1
GSM881557.ch1-vs-GSM881550.ch1
GSM881558.ch1-vs-GSM881550.ch1
GSM881559.ch1-vs-GSM881550.ch1
GSM881560.ch1-vs-GSM881550.ch1
GSM881561.ch1-vs-GSM881550.ch1
GSM881562.ch1-vs-GSM881550.ch1
GSM881563.ch1-vs-GSM881550.ch1
GSM881564.ch1-vs-GSM881550.ch1
GSM881565.ch1-vs-GSM881550.ch1
GSM881566.ch1-vs-GSM881550.ch1
GSM881567.ch1-vs-GSM881550.ch1
GSM881568.ch1-vs-GSM881550.ch1
GSM881569.ch1-vs-GSM881550.ch1
GSM881570.ch1-vs-GSM881550.ch1
GSM881538.ch1-vs-GSM881535.ch1
GSM881539.ch1-vs-GSM881535.ch1
GSM881540.ch1-vs-GSM881535.ch1
GSM881541.ch1-vs-GSM881535.ch1
GSM881542.ch1-vs-GSM881535.ch1
GSM881543.ch1-vs-GSM881535.ch1
GSM881544.ch1-vs-GSM881535.ch1
GSM881545.ch1-vs-GSM881535.ch1
GSM881546.ch1-vs-GSM881535.ch1
GSM881547.ch1-vs-GSM881535.ch1
GSM881548.ch1-vs-GSM881535.ch1
GSM881549.ch1-vs-GSM881535.ch1
GSM881523.ch1-vs-GSM881520.ch1
GSM881524.ch1-vs-GSM881520.ch1
GSM881525.ch1-vs-GSM881520.ch1
GSM881526.ch1-vs-GSM881520.ch1
GSM881527.ch1-vs-GSM881520.ch1
GSM881528.ch1-vs-GSM881520.ch1
GSM881529.ch1-vs-GSM881520.ch1
GSM881530.ch1-vs-GSM881520.ch1
GSM881531.ch1-vs-GSM881520.ch1
GSM881532.ch1-vs-GSM881520.ch1
GSM881533.ch1-vs-GSM881520.ch1
GSM881534.ch1-vs-GSM881520.ch1
GSM881517.ch1-vs-GSM881550.ch1
GSM881518.ch1-vs-GSM881550.ch1
GSM881519.ch1-vs-GSM881550.ch1
GSM881520.ch1-vs-GSM881550.ch1
GSM881521.ch1-vs-GSM881550.ch1
GSM881522.ch1-vs-GSM881550.ch1
GSM881535.ch1-vs-GSM881550.ch1
GSM881536.ch1-vs-GSM881550.ch1
GSM881537.ch1-vs-GSM881550.ch1
GSM881551.ch1-vs-GSM881550.ch1
GSM881552.ch1-vs-GSM881550.ch1
GSM881571.ch1-vs-GSM881550.ch1
GSM881572.ch1-vs-GSM881550.ch1
GSM881573.ch1-vs-GSM881550.ch1
GSM881577.ch1-vs-GSM881550.ch1
GSM881578.ch1-vs-GSM881550.ch1
GSM881579.ch1-vs-GSM881550.ch1
GSM881583.ch1-vs-GSM881550.ch1
GSM881584.ch1-vs-GSM881550.ch1
GSM881585.ch1-vs-GSM881550.ch1
GSM881586.ch1-vs-GSM881550.ch1
GSM881587.ch1-vs-GSM881550.ch1
GSM881588.ch1-vs-GSM881550.ch1
GSM881595.ch1-vs-GSM881550.ch1
GSM881596.ch1-vs-GSM881550.ch1
GSM881597.ch1-vs-GSM881550.ch1
GSM881598.ch1-vs-GSM881550.ch1
GSM881599.ch1-vs-GSM881550.ch1
GSM881600.ch1-vs-GSM881550.ch1
GSM881610.ch1-vs-GSM881550.ch1
GSM881611.ch1-vs-GSM881550.ch1
GSM881612.ch1-vs-GSM881550.ch1
GSM881613.ch1-vs-GSM881550.ch1
GSM881614.ch1-vs-GSM881550.ch1
GSM881615.ch1-vs-GSM881550.ch1
GSM881640.ch1-vs-GSM881550.ch1
GSM881641.ch1-vs-GSM881550.ch1
GSM881642.ch1-vs-GSM881550.ch1
GSM881643.ch1-vs-GSM881550.ch1
GSM881644.ch1-vs-GSM881550.ch1
GSM881645.ch1-vs-GSM881550.ch1
GSM881664.ch1-vs-GSM881550.ch1
GSM881665.ch1-vs-GSM881550.ch1
GSM881666.ch1-vs-GSM881550.ch1
GSM881670.ch1-vs-GSM881550.ch1
GSM881671.ch1-vs-GSM881550.ch1
GSM881672.ch1-vs-GSM881550.ch1
GSM1092108.ch1-vs-GSM1092107.ch1
GSM1092109.ch1-vs-GSM1092107.ch1
GSM881639.ch1-vs-GSM881634.ch1
GSM881628.ch1-vs-GSM881634.ch1
GSM881629.ch1-vs-GSM881634.ch1
GSM881630.ch1-vs-GSM881634.ch1
GSM881631.ch1-vs-GSM881634.ch1
GSM881632.ch1-vs-GSM881634.ch1
GSM881633.ch1-vs-GSM881634.ch1
GSM881634.ch1-vs-GSM881550.ch1
GSM881635.ch1-vs-GSM881550.ch1
GSM881636.ch1-vs-GSM881550.ch1
GSM881601.ch1-vs-GSM881520.ch1
GSM881602.ch1-vs-GSM881520.ch1
GSM881603.ch1-vs-GSM881520.ch1
GSM881604.ch1-vs-GSM881520.ch1
GSM881605.ch1-vs-GSM881520.ch1
GSM881606.ch1-vs-GSM881520.ch1
GSM881607.ch1-vs-GSM881520.ch1
GSM881608.ch1-vs-GSM881520.ch1
GSM881609.ch1-vs-GSM881520.ch1
GSM605579.ch1-vs-GSM605578.ch1
GSM605580.ch1-vs-GSM605578.ch1
GSM1201907.ch1-vs-GSM1201904.ch1
GSM1201908.ch1-vs-GSM1201904.ch1
GSM1201909.ch1-vs-GSM1201904.ch1
GSM1201910.ch1-vs-GSM1201904.ch1
GSM1201911.ch1-vs-GSM1201904.ch1
GSM1201912.ch1-vs-GSM1201904.ch1
GSM1201913.ch1-vs-GSM1201904.ch1
GSM1201914.ch1-vs-GSM1201904.ch1
GSM1201915.ch1-vs-GSM1201904.ch1
GSM1201916.ch1-vs-GSM1201904.ch1
GSM1201917.ch1-vs-GSM1201904.ch1
GSM1201918.ch1-vs-GSM1201904.ch1
GSM1201919.ch1-vs-GSM1201904.ch1
GSM1201920.ch1-vs-GSM1201904.ch1
GSM1201921.ch1-vs-GSM1201904.ch1
GSM1201922.ch1-vs-GSM1201904.ch1
GSM1201923.ch1-vs-GSM1201904.ch1
GSM1201924.ch1-vs-GSM1201904.ch1
GSM1201886.ch1-vs-GSM1201883.ch1
GSM1201887.ch1-vs-GSM1201883.ch1
GSM1201888.ch1-vs-GSM1201883.ch1
GSM1201889.ch1-vs-GSM1201883.ch1
GSM1201890.ch1-vs-GSM1201883.ch1
GSM1201891.ch1-vs-GSM1201883.ch1
GSM1201892.ch1-vs-GSM1201883.ch1
GSM1201893.ch1-vs-GSM1201883.ch1
GSM1201894.ch1-vs-GSM1201883.ch1
GSM1201895.ch1-vs-GSM1201883.ch1
GSM1201896.ch1-vs-GSM1201883.ch1
GSM1201897.ch1-vs-GSM1201883.ch1
GSM1201898.ch1-vs-GSM1201883.ch1
GSM1201899.ch1-vs-GSM1201883.ch1
GSM1201900.ch1-vs-GSM1201883.ch1
GSM1201901.ch1-vs-GSM1201883.ch1
GSM1201902.ch1-vs-GSM1201883.ch1
GSM1201903.ch1-vs-GSM1201883.ch1
GSM1201928.ch1-vs-GSM1201925.ch1
GSM1201929.ch1-vs-GSM1201925.ch1
GSM1201930.ch1-vs-GSM1201925.ch1
GSM1201931.ch1-vs-GSM1201925.ch1
GSM1201932.ch1-vs-GSM1201925.ch1
GSM1201933.ch1-vs-GSM1201925.ch1
GSM1201934.ch1-vs-GSM1201925.ch1
GSM1201935.ch1-vs-GSM1201925.ch1
GSM1201936.ch1-vs-GSM1201925.ch1
GSM1201937.ch1-vs-GSM1201925.ch1
GSM1201938.ch1-vs-GSM1201925.ch1
GSM1201939.ch1-vs-GSM1201925.ch1
GSM1201940.ch1-vs-GSM1201925.ch1
GSM1201941.ch1-vs-GSM1201925.ch1
GSM1201942.ch1-vs-GSM1201925.ch1
GSM1201943.ch1-vs-GSM1201925.ch1
GSM1201944.ch1-vs-GSM1201925.ch1
GSM1201945.ch1-vs-GSM1201925.ch1
GSM1201883.ch1-vs-GSM1201904.ch1
GSM1201884.ch1-vs-GSM1201904.ch1
GSM1201885.ch1-vs-GSM1201904.ch1
GSM1201925.ch1-vs-GSM1201904.ch1
GSM1201926.ch1-vs-GSM1201904.ch1
GSM1201927.ch1-vs-GSM1201904.ch1
GSM147672.ch1-vs-GSM147690.ch1
GSM147673.ch1-vs-GSM147690.ch1
GSM884852.ch1-vs-GSM994874.ch1
GSM884856.ch1-vs-GSM994874.ch1
GSM884857.ch1-vs-GSM994874.ch1
GSM884858.ch1-vs-GSM994874.ch1
GSM994875.ch1-vs-GSM994874.ch1
GSM994876.ch1-vs-GSM994874.ch1
GSM994877.ch1-vs-GSM994874.ch1
GSM994878.ch1-vs-GSM994874.ch1
GSM994879.ch1-vs-GSM994874.ch1
GSM994880.ch1-vs-GSM994874.ch1
GSM994881.ch1-vs-GSM994874.ch1
GSM994882.ch1-vs-GSM994874.ch1
GSM994883.ch1-vs-GSM994874.ch1
GSM994884.ch1-vs-GSM994874.ch1
GSM994885.ch1-vs-GSM994874.ch1
GSM994886.ch1-vs-GSM994874.ch1
GSM994887.ch1-vs-GSM994874.ch1
GSM994888.ch1-vs-GSM994874.ch1
GSM994889.ch1-vs-GSM994874.ch1
GSM994890.ch1-vs-GSM994874.ch1
GSM994891.ch1-vs-GSM994874.ch1
GSM884845.ch1-vs-GSM884844.ch1
GSM884846.ch1-vs-GSM884844.ch1
GSM884847.ch1-vs-GSM884844.ch1
GSM884848.ch1-vs-GSM884844.ch1
GSM884849.ch1-vs-GSM884844.ch1
GSM884853.ch1-vs-GSM884844.ch1
GSM884854.ch1-vs-GSM884844.ch1
GSM884855.ch1-vs-GSM884844.ch1
GSM884859.ch1-vs-GSM884844.ch1
GSM884860.ch1-vs-GSM884844.ch1
GSM884861.ch1-vs-GSM884844.ch1
GSM404723.ch2-vs-GSM404723.ch1
GSM404724.ch2-vs-GSM404724.ch1
GSM897727.ch1-vs-GSM897728.ch1
GSM897729.ch1-vs-GSM897728.ch1
GSM897730.ch1-vs-GSM897728.ch1
GSM897731.ch1-vs-GSM897728.ch1
GSM897732.ch1-vs-GSM897728.ch1
GSM897733.ch1-vs-GSM897728.ch1
GSM897734.ch1-vs-GSM897728.ch1
GSM897735.ch1-vs-GSM897728.ch1
GSM897736.ch1-vs-GSM897728.ch1
GSM897737.ch1-vs-GSM897728.ch1
GSM897738.ch1-vs-GSM897728.ch1
GSM897739.ch1-vs-GSM897728.ch1
GSM897740.ch1-vs-GSM897728.ch1
GSM897741.ch1-vs-GSM897728.ch1
GSM897742.ch1-vs-GSM897728.ch1
GSM406225.ch2-vs-GSM406225.ch1
GSM406224.ch2-vs-GSM406224.ch1
E-MTAB-1634.s6-1.ch1-vs-E-MTAB-1634.s4-1.ch1
E-MTAB-1634.s6-2.ch1-vs-E-MTAB-1634.s4-1.ch1
E-MTAB-1634.s6-3.ch1-vs-E-MTAB-1634.s4-1.ch1
GSM1020425.ch1-vs-GSM1020424.ch1
GSM1020426.ch1-vs-GSM1020424.ch1
GSM1020427.ch1-vs-GSM1020424.ch1
GSM1020428.ch1-vs-GSM1020424.ch1
GSM1020429.ch1-vs-GSM1020424.ch1
GSM1020430.ch1-vs-GSM1020424.ch1
GSM1020431.ch1-vs-GSM1020424.ch1
GSM1020432.ch1-vs-GSM1020424.ch1
GSM1020434.ch1-vs-GSM1020433.ch1
GSM1020435.ch1-vs-GSM1020433.ch1
GSM1020436.ch1-vs-GSM1020433.ch1
GSM1020437.ch1-vs-GSM1020433.ch1
GSM1020438.ch1-vs-GSM1020433.ch1
GSM1020439.ch1-vs-GSM1020433.ch1
GSM1020440.ch1-vs-GSM1020433.ch1
GSM1020441.ch1-vs-GSM1020433.ch1
GSM1020443.ch1-vs-GSM1020442.ch1
GSM1020444.ch1-vs-GSM1020442.ch1
GSM1020445.ch1-vs-GSM1020442.ch1
GSM1020446.ch1-vs-GSM1020442.ch1
GSM1020447.ch1-vs-GSM1020442.ch1
GSM1020448.ch1-vs-GSM1020442.ch1
GSM1020449.ch1-vs-GSM1020442.ch1
GSM1020450.ch1-vs-GSM1020442.ch1
GSM1020452.ch1-vs-GSM1020451.ch1
GSM1020453.ch1-vs-GSM1020451.ch1
GSM1020454.ch1-vs-GSM1020451.ch1
GSM1020455.ch1-vs-GSM1020451.ch1
GSM1020456.ch1-vs-GSM1020451.ch1
GSM1020457.ch1-vs-GSM1020451.ch1
GSM1020458.ch1-vs-GSM1020451.ch1
GSM1020459.ch1-vs-GSM1020451.ch1
GSM1020461.ch1-vs-GSM1020460.ch1
GSM1020462.ch1-vs-GSM1020460.ch1
GSM1020463.ch1-vs-GSM1020460.ch1
GSM1020464.ch1-vs-GSM1020460.ch1
GSM1020465.ch1-vs-GSM1020460.ch1
GSM1020466.ch1-vs-GSM1020460.ch1
GSM1020467.ch1-vs-GSM1020460.ch1
GSM1020468.ch1-vs-GSM1020460.ch1
GSM1020524.ch1-vs-GSM1020523.ch1
GSM1020525.ch1-vs-GSM1020523.ch1
GSM1020526.ch1-vs-GSM1020523.ch1
GSM1020527.ch1-vs-GSM1020523.ch1
GSM1020528.ch1-vs-GSM1020523.ch1
GSM1020529.ch1-vs-GSM1020523.ch1
GSM1020530.ch1-vs-GSM1020523.ch1
GSM1020531.ch1-vs-GSM1020523.ch1
GSM1020551.ch1-vs-GSM1020550.ch1
GSM1020552.ch1-vs-GSM1020550.ch1
GSM1020553.ch1-vs-GSM1020550.ch1
GSM1020554.ch1-vs-GSM1020550.ch1
GSM1020555.ch1-vs-GSM1020550.ch1
GSM1020556.ch1-vs-GSM1020550.ch1
GSM1020557.ch1-vs-GSM1020550.ch1
GSM1020558.ch1-vs-GSM1020550.ch1
GSM1020470.ch1-vs-GSM1020469.ch1
GSM1020471.ch1-vs-GSM1020469.ch1
GSM1020472.ch1-vs-GSM1020469.ch1
GSM1020473.ch1-vs-GSM1020469.ch1
GSM1020474.ch1-vs-GSM1020469.ch1
GSM1020475.ch1-vs-GSM1020469.ch1
GSM1020476.ch1-vs-GSM1020469.ch1
GSM1020477.ch1-vs-GSM1020469.ch1
GSM1020479.ch1-vs-GSM1020478.ch1
GSM1020480.ch1-vs-GSM1020478.ch1
GSM1020481.ch1-vs-GSM1020478.ch1
GSM1020482.ch1-vs-GSM1020478.ch1
GSM1020483.ch1-vs-GSM1020478.ch1
GSM1020484.ch1-vs-GSM1020478.ch1
GSM1020485.ch1-vs-GSM1020478.ch1
GSM1020486.ch1-vs-GSM1020478.ch1
GSM1020533.ch1-vs-GSM1020532.ch1
GSM1020534.ch1-vs-GSM1020532.ch1
GSM1020535.ch1-vs-GSM1020532.ch1
GSM1020536.ch1-vs-GSM1020532.ch1
GSM1020537.ch1-vs-GSM1020532.ch1
GSM1020538.ch1-vs-GSM1020532.ch1
GSM1020539.ch1-vs-GSM1020532.ch1
GSM1020540.ch1-vs-GSM1020532.ch1
GSM1020569.ch1-vs-GSM1020568.ch1
GSM1020570.ch1-vs-GSM1020568.ch1
GSM1020571.ch1-vs-GSM1020568.ch1
GSM1020572.ch1-vs-GSM1020568.ch1
GSM1020573.ch1-vs-GSM1020568.ch1
GSM1020574.ch1-vs-GSM1020568.ch1
GSM1020575.ch1-vs-GSM1020568.ch1
GSM1020576.ch1-vs-GSM1020568.ch1
GSM1020488.ch1-vs-GSM1020487.ch1
GSM1020489.ch1-vs-GSM1020487.ch1
GSM1020490.ch1-vs-GSM1020487.ch1
GSM1020491.ch1-vs-GSM1020487.ch1
GSM1020492.ch1-vs-GSM1020487.ch1
GSM1020493.ch1-vs-GSM1020487.ch1
GSM1020494.ch1-vs-GSM1020487.ch1
GSM1020495.ch1-vs-GSM1020487.ch1
GSM1020578.ch1-vs-GSM1020577.ch1
GSM1020579.ch1-vs-GSM1020577.ch1
GSM1020580.ch1-vs-GSM1020577.ch1
GSM1020581.ch1-vs-GSM1020577.ch1
GSM1020582.ch1-vs-GSM1020577.ch1
GSM1020583.ch1-vs-GSM1020577.ch1
GSM1020584.ch1-vs-GSM1020577.ch1
GSM1020585.ch1-vs-GSM1020577.ch1
GSM1020587.ch1-vs-GSM1020586.ch1
GSM1020588.ch1-vs-GSM1020586.ch1
GSM1020589.ch1-vs-GSM1020586.ch1
GSM1020590.ch1-vs-GSM1020586.ch1
GSM1020591.ch1-vs-GSM1020586.ch1
GSM1020592.ch1-vs-GSM1020586.ch1
GSM1020593.ch1-vs-GSM1020586.ch1
GSM1020594.ch1-vs-GSM1020586.ch1
GSM1020497.ch1-vs-GSM1020496.ch1
GSM1020498.ch1-vs-GSM1020496.ch1
GSM1020499.ch1-vs-GSM1020496.ch1
GSM1020500.ch1-vs-GSM1020496.ch1
GSM1020501.ch1-vs-GSM1020496.ch1
GSM1020502.ch1-vs-GSM1020496.ch1
GSM1020503.ch1-vs-GSM1020496.ch1
GSM1020504.ch1-vs-GSM1020496.ch1
GSM1020506.ch1-vs-GSM1020505.ch1
GSM1020507.ch1-vs-GSM1020505.ch1
GSM1020508.ch1-vs-GSM1020505.ch1
GSM1020509.ch1-vs-GSM1020505.ch1
GSM1020510.ch1-vs-GSM1020505.ch1
GSM1020511.ch1-vs-GSM1020505.ch1
GSM1020512.ch1-vs-GSM1020505.ch1
GSM1020513.ch1-vs-GSM1020505.ch1
GSM1020542.ch1-vs-GSM1020541.ch1
GSM1020543.ch1-vs-GSM1020541.ch1
GSM1020544.ch1-vs-GSM1020541.ch1
GSM1020545.ch1-vs-GSM1020541.ch1
GSM1020546.ch1-vs-GSM1020541.ch1
GSM1020547.ch1-vs-GSM1020541.ch1
GSM1020548.ch1-vs-GSM1020541.ch1
GSM1020549.ch1-vs-GSM1020541.ch1
GSM1020560.ch1-vs-GSM1020559.ch1
GSM1020561.ch1-vs-GSM1020559.ch1
GSM1020562.ch1-vs-GSM1020559.ch1
GSM1020563.ch1-vs-GSM1020559.ch1
GSM1020564.ch1-vs-GSM1020559.ch1
GSM1020565.ch1-vs-GSM1020559.ch1
GSM1020566.ch1-vs-GSM1020559.ch1
GSM1020567.ch1-vs-GSM1020559.ch1
GSM1020515.ch1-vs-GSM1020514.ch1
GSM1020516.ch1-vs-GSM1020514.ch1
GSM1020517.ch1-vs-GSM1020514.ch1
GSM1020518.ch1-vs-GSM1020514.ch1
GSM1020519.ch1-vs-GSM1020514.ch1
GSM1020520.ch1-vs-GSM1020514.ch1
GSM1020521.ch1-vs-GSM1020514.ch1
GSM1020522.ch1-vs-GSM1020514.ch1
GSM1020424.ch1-vs-GSM1020577.ch1
GSM1020433.ch1-vs-GSM1020577.ch1
GSM1020442.ch1-vs-GSM1020577.ch1
GSM1020451.ch1-vs-GSM1020577.ch1
GSM1020460.ch1-vs-GSM1020577.ch1
GSM1020469.ch1-vs-GSM1020577.ch1
GSM1020478.ch1-vs-GSM1020577.ch1
GSM1020487.ch1-vs-GSM1020577.ch1
GSM1020496.ch1-vs-GSM1020577.ch1
GSM1020505.ch1-vs-GSM1020577.ch1
GSM1020514.ch1-vs-GSM1020577.ch1
GSM1020523.ch1-vs-GSM1020577.ch1
GSM1020532.ch1-vs-GSM1020577.ch1
GSM1020541.ch1-vs-GSM1020577.ch1
GSM1020550.ch1-vs-GSM1020577.ch1
GSM1020559.ch1-vs-GSM1020577.ch1
GSM1020568.ch1-vs-GSM1020577.ch1
GSM1020586.ch1-vs-GSM1020577.ch1
E-MEXP-2541.Low UVB_2.ch1-vs-E-MEXP-2541.Control_1.ch1
E-MEXP-2541.High UVB_3.ch1-vs-E-MEXP-2541.Control_1.ch1
GSM1551306.ch1-vs-GSM1551305.ch1
GSM1551307.ch1-vs-GSM1551305.ch1
GSM1551305.ch1-vs-GSM1551302.ch1
E-MEXP-1524.affs492-5-ja_3-071205_CEL.ch1-vs-E-MEXP-1524.affs492-9-con_1-071205_CEL.ch1
E-MEXP-1524.affs492-8-meja_sa_1-071205_CEL.ch1-vs-E-MEXP-1524.affs492-9-con_1-071205_CEL.ch1
E-MEXP-3803.H_Callus_3d_r2.ch1-vs-E-MEXP-3803.H_Callus_3d_r1.ch1
E-MEXP-3803.H_Callus_28d_r3.ch1-vs-E-MEXP-3803.H_Callus_3d_r1.ch1
E-MEXP-3803.H_Callus_28d_r1.ch1-vs-E-MEXP-3803.H_Callus_3d_r1.ch1
E-MEXP-3803.H_Rootstock_28d_r2.ch1-vs-E-MEXP-3803.H_Rootstock_3d_r1.ch1
E-MEXP-3803.H_Rootstock_28d_r1.ch1-vs-E-MEXP-3803.H_Rootstock_3d_r1.ch1
E-MEXP-3803.H_Rootstock_3d_r2.ch1-vs-E-MEXP-3803.H_Rootstock_3d_r1.ch1
E-MEXP-3803.H_Rootstock_3d_r1.ch1-vs-E-MEXP-3803.H_Callus_3d_r1.ch1
E-MTAB-2289.IP-2.ch1-vs-E-MTAB-2289.B1-1.ch1
E-MTAB-2289.T5-1.ch1-vs-E-MTAB-2289.B1-1.ch1
GSM1532785.ch1-vs-GSM1532793.ch1
GSM1532792.ch1-vs-GSM1532793.ch1
GSM1532794.ch1-vs-GSM1532793.ch1
GSM1532791.ch1-vs-GSM1532793.ch1
GSM1532789.ch1-vs-GSM1532793.ch1
GSM1532786.ch1-vs-GSM1532793.ch1
GSM1532795.ch1-vs-GSM1532793.ch1
GSM1532788.ch1-vs-GSM1532793.ch1
GSM1532787.ch1-vs-GSM1532793.ch1
GSM1532803.ch1-vs-GSM1532805.ch1
GSM1532802.ch1-vs-GSM1532805.ch1
GSM1532806.ch1-vs-GSM1532805.ch1
GSM1532798.ch1-vs-GSM1532805.ch1
GSM1532796.ch1-vs-GSM1532805.ch1
GSM1532804.ch1-vs-GSM1532805.ch1
GSM1532800.ch1-vs-GSM1532805.ch1
GSM1532801.ch1-vs-GSM1532805.ch1
GSM1532799.ch1-vs-GSM1532805.ch1
GSM1532797.ch1-vs-GSM1532805.ch1
GSM1532807.ch1-vs-GSM1532805.ch1
GSM1532823.ch1-vs-GSM1532829.ch1
GSM1532826.ch1-vs-GSM1532829.ch1
GSM1532824.ch1-vs-GSM1532829.ch1
GSM1532822.ch1-vs-GSM1532829.ch1
GSM1532830.ch1-vs-GSM1532829.ch1
GSM1532827.ch1-vs-GSM1532829.ch1
GSM1532820.ch1-vs-GSM1532829.ch1
GSM1532825.ch1-vs-GSM1532829.ch1
GSM1532828.ch1-vs-GSM1532829.ch1
GSM1532821.ch1-vs-GSM1532829.ch1
GSM1532831.ch1-vs-GSM1532829.ch1
GSM1532816.ch1-vs-GSM1532817.ch1
GSM1532818.ch1-vs-GSM1532817.ch1
GSM1532810.ch1-vs-GSM1532817.ch1
GSM1532814.ch1-vs-GSM1532817.ch1
GSM1532815.ch1-vs-GSM1532817.ch1
GSM1532813.ch1-vs-GSM1532817.ch1
GSM1532808.ch1-vs-GSM1532817.ch1
GSM1532819.ch1-vs-GSM1532817.ch1
GSM1532812.ch1-vs-GSM1532817.ch1
GSM1532811.ch1-vs-GSM1532817.ch1
GSM1532809.ch1-vs-GSM1532817.ch1
GSM1532776.ch1-vs-GSM1532781.ch1
GSM1532783.ch1-vs-GSM1532781.ch1
GSM1532777.ch1-vs-GSM1532781.ch1
GSM1532773.ch1-vs-GSM1532781.ch1
GSM1532774.ch1-vs-GSM1532781.ch1
GSM1532772.ch1-vs-GSM1532781.ch1
GSM1532782.ch1-vs-GSM1532781.ch1
GSM1532775.ch1-vs-GSM1532781.ch1
GSM1532779.ch1-vs-GSM1532781.ch1
GSM1532778.ch1-vs-GSM1532781.ch1
GSM1532780.ch1-vs-GSM1532781.ch1
GSM1532793.ch1-vs-GSM1532817.ch1
GSM1532805.ch1-vs-GSM1532817.ch1
GSM1532829.ch1-vs-GSM1532817.ch1
GSM1532781.ch1-vs-GSM1532817.ch1
E-MEXP-1282.36EL03_8.ch1-vs-E-MEXP-1282.33EL03_1.ch1
E-MEXP-1282.34EL03_4.ch1-vs-E-MEXP-1282.33EL03_1.ch1
SRX155394-vs-SRX155385
SRX155386-vs-SRX155385
SRX155400-vs-SRX155385
SRX155397-vs-SRX155385
SRX155391-vs-SRX155385
SRX155390-vs-SRX155385
SRX155393-vs-SRX155385
SRX155392-vs-SRX155385
SRX768302-vs-SRX155385
SRX768303-vs-SRX155385
SRX155399-vs-SRX155385
SRX768305-vs-SRX155385
SRX155388-vs-SRX155385
E-MEXP-1950.H_Car-IS3_2.ch1-vs-E-MEXP-1950.H_Car-IS1_1.ch1
E-MEXP-1950.H_Car-IS3_1.ch1-vs-E-MEXP-1950.H_Car-IS1_1.ch1
GSM926668.ch1-vs-GSM926667.ch1
GSM926670.ch1-vs-GSM926667.ch1
GSM926673.ch1-vs-GSM926667.ch1
GSM926669.ch1-vs-GSM926667.ch1
E-MTAB-1523.RG_3.ch1-vs-E-MTAB-1523.CS_1.ch1
E-MTAB-1523.1103P_2.ch1-vs-E-MTAB-1523.CS_1.ch1
E-MTAB-1523.CS_3.ch1-vs-E-MTAB-1523.CS_1.ch1
E-MTAB-1523.1103P_4.ch1-vs-E-MTAB-1523.CS_1.ch1
E-MTAB-1523.RG_1.ch1-vs-E-MTAB-1523.CS_1.ch1
E-MTAB-1523.CS_4.ch1-vs-E-MTAB-1523.CS_1.ch1
E-MTAB-1523.CS_2.ch1-vs-E-MTAB-1523.CS_1.ch1
E-MTAB-1523.RG_2.ch1-vs-E-MTAB-1523.CS_1.ch1
E-MTAB-1523.RG_4.ch1-vs-E-MTAB-1523.CS_1.ch1
E-MTAB-1523.1103P_1.ch1-vs-E-MTAB-1523.CS_1.ch1
E-MTAB-1523.1103P_3.ch1-vs-E-MTAB-1523.CS_1.ch1
E-MEXP-2337.H_SnIn greenhouse 1_1_SnIp greenhouse 1_.ch1-vs-E-MEXP-2337.H_SnIn greenhouse 1_1_SnIp g
E-MEXP-2337.H_SnIn greenhouse 2_1_SnIp greenhouse 2_.ch1-vs-E-MEXP-2337.H_SnIn greenhouse 2_1_SnIp g
GSM1423075.ch1-vs-GSM1423069.ch1
GSM1423071.ch1-vs-GSM1423069.ch1
GSM1423076.ch1-vs-GSM1423069.ch1
GSM1423073.ch1-vs-GSM1423069.ch1
GSM1423072.ch1-vs-GSM1423069.ch1
GSM1423079.ch1-vs-GSM1423069.ch1
GSM1423077.ch1-vs-GSM1423069.ch1
GSM1423074.ch1-vs-GSM1423069.ch1
GSM1423080.ch1-vs-GSM1423069.ch1
GSM1370144.ch1-vs-GSM1370141.ch1
GSM1370142.ch1-vs-GSM1370141.ch1
GSM1370143.ch1-vs-GSM1370141.ch1
GSM1370147.ch1-vs-GSM1370145.ch1
GSM1370146.ch1-vs-GSM1370145.ch1
GSM1370148.ch1-vs-GSM1370145.ch1
GSM1370140.ch1-vs-GSM1370137.ch1
GSM1370138.ch1-vs-GSM1370137.ch1
GSM1370139.ch1-vs-GSM1370137.ch1
GSM1370141.ch1-vs-GSM1370145.ch1
GSM1370137.ch1-vs-GSM1370145.ch1
SRX374888-vs-SRX374875
SRX374889-vs-SRX374875
SRX374874-vs-SRX374875
SRX374882-vs-SRX374875
SRX374883-vs-SRX374875
SRX374880-vs-SRX374875
SRX374881-vs-SRX374875
SRX374871-vs-SRX374875
SRX374870-vs-SRX374875
SRX374878-vs-SRX374872
SRX374877-vs-SRX374872
SRX374876-vs-SRX374872
SRX374886-vs-SRX374872
SRX374884-vs-SRX374872
SRX374887-vs-SRX374872
SRX374873-vs-SRX374872
SRX374885-vs-SRX374872
SRX374879-vs-SRX374872
SRX374872-vs-SRX374875
E-MTAB-481.H2005DSBTH+10vsTH.ch2-vs-E-MTAB-481.H2005DSBTH+10vsTH.ch1
E-MTAB-481.H2005WBBTH+10vsTH.ch2-vs-E-MTAB-481.H2005WBBTH+10vsTH.ch1
E-MTAB-1514.CS_03_2.ch1-vs-E-MTAB-1514.CS_03_1.ch1
E-MTAB-1514.CI_120_3.ch1-vs-E-MTAB-1514.CS_03_1.ch1
E-MTAB-1514.CI_03_2.ch1-vs-E-MTAB-1514.CS_03_1.ch1
E-MTAB-1514.CI_30_2.ch1-vs-E-MTAB-1514.CS_03_1.ch1
E-MTAB-1514.CI_30_1.ch1-vs-E-MTAB-1514.CS_03_1.ch1
E-MTAB-1514.CS_120_2.ch1-vs-E-MTAB-1514.CS_03_1.ch1
E-MTAB-1514.CS_03_3.ch1-vs-E-MTAB-1514.CS_03_1.ch1
E-MTAB-1514.CS_120_3.ch1-vs-E-MTAB-1514.CS_03_1.ch1
E-MTAB-1514.CS_30_1.ch1-vs-E-MTAB-1514.CS_03_1.ch1
E-MTAB-1514.CI_03_3.ch1-vs-E-MTAB-1514.CS_03_1.ch1
E-MTAB-1514.CI_120_1.ch1-vs-E-MTAB-1514.CS_03_1.ch1
E-MTAB-1514.CS_120_1.ch1-vs-E-MTAB-1514.CS_03_1.ch1
E-MTAB-1514.CS_30_3.ch1-vs-E-MTAB-1514.CS_03_1.ch1
E-MTAB-1514.CI_03_1.ch1-vs-E-MTAB-1514.CS_03_1.ch1
E-MTAB-1514.CI_120_2.ch1-vs-E-MTAB-1514.CS_03_1.ch1
E-MTAB-481.H2005WBBTHvsTH-7.ch1-vs-E-MTAB-481.H2005WBBTHvsTH-7.ch2
E-MTAB-481.H2005DSBTHvsTH-7.ch1-vs-E-MTAB-481.H2005DSBTHvsTH-7.ch2
E-MTAB-1514.MS_120_2.ch1-vs-E-MTAB-1514.MS_03_1.ch1
E-MTAB-1514.MI_30_2.ch1-vs-E-MTAB-1514.MS_03_1.ch1
E-MTAB-1514.MI_30_1.ch1-vs-E-MTAB-1514.MS_03_1.ch1
E-MTAB-1514.MS_120_3.ch1-vs-E-MTAB-1514.MS_03_1.ch1
E-MTAB-1514.MI_120_2.ch1-vs-E-MTAB-1514.MS_03_1.ch1
E-MTAB-1514.MS_30_2.ch1-vs-E-MTAB-1514.MS_03_1.ch1
E-MTAB-1514.MI_03_1.ch1-vs-E-MTAB-1514.MS_03_1.ch1
E-MTAB-1514.MI_120_3.ch1-vs-E-MTAB-1514.MS_03_1.ch1
E-MTAB-1514.MS_30_1.ch1-vs-E-MTAB-1514.MS_03_1.ch1
E-MTAB-1514.MS_120_1.ch1-vs-E-MTAB-1514.MS_03_1.ch1
E-MTAB-1514.MI_120_1.ch1-vs-E-MTAB-1514.MS_03_1.ch1
E-MTAB-1514.MI_03_2.ch1-vs-E-MTAB-1514.MS_03_1.ch1
E-MTAB-1514.MS_30_3.ch1-vs-E-MTAB-1514.MS_03_1.ch1
E-MTAB-1514.MS_03_3.ch1-vs-E-MTAB-1514.MS_03_1.ch1
E-MTAB-1514.MS_03_2.ch1-vs-E-MTAB-1514.MS_03_1.ch1
E-MTAB-1514.US_30_3.ch1-vs-E-MTAB-1514.US_03_1.ch1
E-MTAB-1514.UI_03_1.ch1-vs-E-MTAB-1514.US_03_1.ch1
E-MTAB-1514.US_03_2.ch1-vs-E-MTAB-1514.US_03_1.ch1
E-MTAB-1514.UI_30_3.ch1-vs-E-MTAB-1514.US_03_1.ch1
E-MTAB-1514.US_120_1.ch1-vs-E-MTAB-1514.US_03_1.ch1
E-MTAB-1514.US_30_1.ch1-vs-E-MTAB-1514.US_03_1.ch1
E-MTAB-1514.UI_30_1.ch1-vs-E-MTAB-1514.US_03_1.ch1
E-MTAB-1514.US_120_3.ch1-vs-E-MTAB-1514.US_03_1.ch1
E-MTAB-1514.US_120_2.ch1-vs-E-MTAB-1514.US_03_1.ch1
E-MTAB-1514.UI_120_3.ch1-vs-E-MTAB-1514.US_03_1.ch1
E-MTAB-1514.UI_30_2.ch1-vs-E-MTAB-1514.US_03_1.ch1
E-MTAB-1514.UI_120_1.ch1-vs-E-MTAB-1514.US_03_1.ch1
E-MTAB-1514.UI_120_2.ch1-vs-E-MTAB-1514.US_03_1.ch1
E-MTAB-1514.UI_03_3.ch1-vs-E-MTAB-1514.US_03_1.ch1
E-MTAB-1514.US_03_3.ch1-vs-E-MTAB-1514.US_03_1.ch1
E-MTAB-1514.UI_03_2.ch1-vs-E-MTAB-1514.US_03_1.ch1
E-MTAB-1514.US_30_2.ch1-vs-E-MTAB-1514.US_03_1.ch1
E-MTAB-1514.MS_03_1.ch1-vs-E-MTAB-1514.CS_03_1.ch1
E-MTAB-1514.US_03_1.ch1-vs-E-MTAB-1514.CS_03_1.ch1
E-MTAB-1610.1103P_28d_2.ch1-vs-E-MTAB-1610.1103P_3d_1.ch1
E-MTAB-1610.1103P_14d_1.ch1-vs-E-MTAB-1610.1103P_3d_1.ch1
E-MTAB-1610.1103P_28d_3.ch1-vs-E-MTAB-1610.1103P_3d_1.ch1
E-MTAB-1610.1103P_3d_3.ch1-vs-E-MTAB-1610.1103P_3d_1.ch1
E-MTAB-1610.1103P_14d_2.ch1-vs-E-MTAB-1610.1103P_3d_1.ch1
E-MTAB-1610.1103P_14d_3.ch1-vs-E-MTAB-1610.1103P_3d_1.ch1
E-MTAB-1610.1103P_3d_2.ch1-vs-E-MTAB-1610.1103P_3d_1.ch1
E-MTAB-1610.1103P_7d_1.ch1-vs-E-MTAB-1610.1103P_3d_1.ch1
E-MTAB-1610.1103P_7d_2.ch1-vs-E-MTAB-1610.1103P_3d_1.ch1
E-MTAB-1610.1103P_7d_3.ch1-vs-E-MTAB-1610.1103P_3d_1.ch1
E-MTAB-1610.1103P_28d_1.ch1-vs-E-MTAB-1610.1103P_3d_1.ch1
E-MTAB-1610.CS_3d_3.ch1-vs-E-MTAB-1610.CS_3d_1.ch1
E-MTAB-1610.CS_28d_2.ch1-vs-E-MTAB-1610.CS_3d_1.ch1
E-MTAB-1610.CS_14d_2.ch1-vs-E-MTAB-1610.CS_3d_1.ch1
E-MTAB-1610.CS_14d_3.ch1-vs-E-MTAB-1610.CS_3d_1.ch1
E-MTAB-1610.CS_28d_3.ch1-vs-E-MTAB-1610.CS_3d_1.ch1
E-MTAB-1610.CS_3d_2.ch1-vs-E-MTAB-1610.CS_3d_1.ch1
E-MTAB-1610.CS_28d_1.ch1-vs-E-MTAB-1610.CS_3d_1.ch1
E-MTAB-1610.CS_7d_3.ch1-vs-E-MTAB-1610.CS_3d_1.ch1
E-MTAB-1610.CS_7d_1.ch1-vs-E-MTAB-1610.CS_3d_1.ch1
E-MTAB-1610.CS_7d_2.ch1-vs-E-MTAB-1610.CS_3d_1.ch1
E-MTAB-1610.CS_14d_1.ch1-vs-E-MTAB-1610.CS_3d_1.ch1
E-MTAB-1610.RG_14d_1.ch1-vs-E-MTAB-1610.RG_3d_1.ch1
E-MTAB-1610.RG_14d_2.ch1-vs-E-MTAB-1610.RG_3d_1.ch1
E-MTAB-1610.RG_14d_3.ch1-vs-E-MTAB-1610.RG_3d_1.ch1
E-MTAB-1610.RG_28d_2.ch1-vs-E-MTAB-1610.RG_3d_1.ch1
E-MTAB-1610.RG_28d_3.ch1-vs-E-MTAB-1610.RG_3d_1.ch1
E-MTAB-1610.RG_3d_3.ch1-vs-E-MTAB-1610.RG_3d_1.ch1
E-MTAB-1610.RG_28d_1.ch1-vs-E-MTAB-1610.RG_3d_1.ch1
E-MTAB-1610.RG_3d_2.ch1-vs-E-MTAB-1610.RG_3d_1.ch1
E-MTAB-1610.RG_7d_2.ch1-vs-E-MTAB-1610.RG_3d_1.ch1
E-MTAB-1610.RG_7d_1.ch1-vs-E-MTAB-1610.RG_3d_1.ch1
E-MTAB-1610.RG_7d_3.ch1-vs-E-MTAB-1610.RG_3d_1.ch1
E-MTAB-1610.RG_3d_1.ch1-vs-E-MTAB-1610.CS_3d_1.ch1
E-MTAB-1610.1103P_3d_1.ch1-vs-E-MTAB-1610.CS_3d_1.ch1
GSM1400259.ch1-vs-GSM1400256.ch1
GSM1400260.ch1-vs-GSM1400257.ch1
GSM1400261.ch1-vs-GSM1400258.ch1
GSM1400257.ch1-vs-GSM1400256.ch1
GSM1400258.ch1-vs-GSM1400257.ch1
E-MTAB-481.H2005DSBTH+10vsTH.ch1-vs-E-MTAB-481.H2005DSBTH-7vsTH.ch1
E-MTAB-481.H2005DSBTHvsTH+10.ch2-vs-E-MTAB-481.H2005DSBTH-7vsTH.ch1
