# Supplementary material for: Discovering Causal Relationships in Grapevine Expression Data to Expand Gene Networks. A Case Study: Four Networks Related to Climate Change
Source: Front Plant Sci. 2018 Sep 21;9:1385. doi: 10.3389/fpls.2018.01385 (PMC6161569; doi:10.3389/fpls.2018.01385)
Supplement: Supplementary file 2 [file Table_2.XLSX]

## Sheet: Anthocyanins
Table S2. First 100 genes of the expansion list obtained with NES2RA (K=1000)
Dataset ID	Gene ID	Functional annotation	Best arabidopsis match	Gene Ontology
VIT_04s0079g00690	Glutathione S-transferase 26 GSTF12	Metabolism.Primary metabolism.Coenzyme and prosthetic group metabolism.	AT5G17220	GO:0016740;transferase activity;F|GO:0004364;glutathione transferase activity;F
VIT_02s0033g00460	Myb domain protein 113	Regulation overview.Regulation of gene expression.Regulation of transcription.	AT1G66380
VIT_02s0033g00400	Myb domain protein 113	Regulation overview.Regulation of gene expression.Regulation of transcription.	AT1G66380	GO:0003677;DNA binding;F|GO:0045449;regulation of transcription;P|GO:0005634;nucleus;C
VIT_02s0033g00430	Myb domain protein 113	Regulation overview.Regulation of gene expression.Regulation of transcription.	AT1G66380	GO:0003677;DNA binding;F|GO:0045449;regulation of transcription;P|GO:0005634;nucleus;C
VIT_02s0033g00440	Myb VvMYBA1	Regulation overview.Regulation of gene expression.Regulation of transcription.
VIT_04s0023g02150	Phosphatidic acid phosphatase / PAP2	Metabolism.Primary metabolism.Lipid metabolism.	AT3G50920	GO:0003824;catalytic activity;F|GO:0016020;membrane;C
VIT_10s0003g04950	Esterase/lipase/thioesterase	Unclear...		GO:0016787;hydrolase activity;F
VIT_17s0000g05580	Isopiperitenol dehydrogenase	Metabolism.Secondary metabolism.Terpenoid metabolism.	AT2G47140
VIT_01s0010g03490	Caffeoyl-CoA O-methyltransferase	Metabolism.Secondary metabolism.Phenylpropanoid metabolism.	AT1G67990	GO:0042409;caffeoyl-CoA O-methyltransferase activity;F|GO:0008171;O-methyltransferase activity;F|GO:0009809;lignin biosynthetic process;P|GO:0046872;metal ion binding;F|GO:0008168;methyltransferase activity;F|GO:0016740;transferase activity;F
VIT_17s0000g02650	Myb domain protein 7	Regulation overview.Regulation of gene expression.Regulation of transcription.	AT2G16720	GO:0003677;DNA binding;F|GO:0045449;regulation of transcription;P|GO:0005634;nucleus;C
VIT_16s0050g00910	MATE efflux family protein	Transport overview.Electrochemical Potential-driven Transporters.Porters.	AT4G25640	GO:0015297;antiporter activity;F|GO:0005886;plasma membrane;C|GO:0015238;drug transporter activity;F|GO:0016020;membrane;C|GO:0006855;multidrug transport;P
VIT_14s0068g02190	Chloride channel protein B	Transport overview.Electrochemical Potential-driven Transporters.Porters.	AT3G27170	GO:0016021;integral to membrane;C|GO:0031404;chloride ion binding;F|GO:0006810;transport;P|GO:0016020;membrane;C|GO:0005244;voltage-gated ion channel activity;F|GO:0006821;chloride transport;P|GO:0034707;chloride channel complex;C|GO:0006811;ion transport;P|GO:0005254;chloride channel activity;F|GO:0005216;ion channel activity;F|GO:0005247;voltage-gated chloride channel activity;F
VIT_04s0008g06000	Ethylene-responsive transcription factor ERF003	Signaling.Hormone Signaling.Ethylene Signaling.	AT5G25190	GO:0006350;transcription;P|GO:0003677;DNA binding;F|GO:0045449;regulation of transcription;P|GO:0009873;ethylene mediated signaling pathway;P|GO:0003700;transcription factor activity;F|GO:0006355;regulation of transcription, DNA-dependent;P|GO:0005634;nucleus;C
VIT_09s0002g06590	UDP-glucose:flavonoid 7-O-glucosyltransferase	Metabolism.Secondary metabolism.Phenylpropanoid metabolism.	AT4G15550	GO:0016758;transferase activity, transferring hexosyl groups;F|GO:0008152;metabolic process;P|GO:0016740;transferase activity;F|GO:0016757;transferase activity, transferring glycosyl groups;F
VIT_19s0015g01300	Amino acid permease 7	Transport overview.Electrochemical Potential-driven Transporters.Porters.	AT5G23810	GO:0016021;integral to membrane;C|GO:0016020;membrane;C
VIT_01s0010g03510	Caffeoyl-CoA O-methyltransferase	Metabolism.Secondary metabolism.Phenylpropanoid metabolism.	AT1G67990	GO:0042409;caffeoyl-CoA O-methyltransferase activity;F|GO:0008171;O-methyltransferase activity;F|GO:0009809;lignin biosynthetic process;P|GO:0046872;metal ion binding;F|GO:0008168;methyltransferase activity;F|GO:0016740;transferase activity;F
VIT_03s0017g00870	Transferase family	Unknown...		GO:0016747;transferase activity, transferring acyl groups other than amino-acyl groups;F
VIT_19s0015g00760	SEC14 cytosolic factor	Transport overview.Electrochemical Potential-driven Transporters.Porters.	AT1G55840
VIT_08s0056g01240	No hit	No hit...
VIT_08s0040g03070	TTG2 (transparent testa GLABRA 2)	Cellular process.Cell growth and death..	AT2G37260	GO:0006350;transcription;P|GO:0003677;DNA binding;F|GO:0045449;regulation of transcription;P|GO:0043565;sequence-specific DNA binding;F|GO:0003700;transcription factor activity;F|GO:0005634;nucleus;C
VIT_19s0177g00230	Unknown	Unknown...
VIT_02s0025g02390	Oligopeptide transporter OPT7	Transport overview.Electrochemical Potential-driven Transporters.Porters.	AT4G10770	GO:0016021;integral to membrane;C|GO:0015198;oligopeptide transporter activity;F|GO:0006810;transport;P|GO:0015031;protein transport;P|GO:0016020;membrane;C|GO:0006857;oligopeptide transport;P|GO:0015833;peptide transport;P
VIT_12s0059g00490	Unknown	Unknown...
VIT_08s0040g01170	Hydroxymethylglutaryl-CoA lyase	Metabolism.Primary metabolism.Lipid metabolism.	AT2G26800	GO:0003824;catalytic activity;F|GO:0004419;hydroxymethylglutaryl-CoA lyase activity;F|GO:0016829;lyase activity;F|GO:0008152;metabolic process;P
VIT_17s0000g08140	MLK/Raf-related protein kinase 1	Signaling.Signaling pathway.Protein kinase.	AT3G01490	GO:0006468;protein amino acid phosphorylation;P|GO:0004672;protein kinase activity;F|GO:0016301;kinase activity;F|GO:0004674;protein serine/threonine kinase activity;F|GO:0004715;non-membrane spanning protein tyrosine kinase activity;F|GO:0004713;protein tyrosine kinase activity;F|GO:0005524;ATP binding;F|GO:0016740;transferase activity;F
VIT_02s0033g00370	Myb domain protein 113	Regulation overview.Regulation of gene expression.Regulation of transcription.	AT1G66380	GO:0003677;DNA binding;F|GO:0045449;regulation of transcription;P|GO:0005634;nucleus;C
VIT_14s0081g00020	Pathogenesis-related protein-4 (Chitinase )	Metabolism.Primary metabolism.Carbohydrate metabolism.	AT3G04720	GO:0050832;defense response to fungus;P|GO:0042742;defense response to bacterium;P|GO:0006952;defense response;P|GO:0009607;response to biotic stimulus;P|GO:0006032;chitin catabolic process;P|GO:0004568;chitinase activity;F|GO:0016998;cell wall macromolecule catabolic process;P
VIT_02s0025g03730	Translation initiation factor eIF-2B alpha subunit	Metabolism.Primary metabolism.Protein metabolism and modification.	AT1G53900
VIT_05s0102g00370	Receptor protein kinase (ACR4)	Signaling.Signaling pathway.Calcium sensors and Signaling.	AT3G59420	GO:0004674;protein serine/threonine kinase activity;F|GO:0005886;plasma membrane;C|GO:0016021;integral to membrane;C|GO:0004672;protein kinase activity;F|GO:0004713;protein tyrosine kinase activity;F|GO:0016020;membrane;C|GO:0004872;receptor activity;F|GO:0010311;lateral root formation;P|GO:0006468;protein amino acid phosphorylation;P|GO:0016301;kinase activity;F|GO:0048829;root cap development;P…
VIT_09s0002g04580	Unknown protein	Unknown...	AT1G79910
VIT_17s0000g01930	Potassium transporter 2	Transport overview.Electrochemical Potential-driven Transporters.Porters.	AT2G40540	GO:0003676;nucleic acid binding;F|GO:0006813;potassium ion transport;P|GO:0016020;membrane;C|GO:0003700;transcription factor activity;F|GO:0008270;zinc ion binding;F|GO:0006355;regulation of transcription, DNA-dependent;P|GO:0005634;nucleus;C|GO:0015079;potassium ion transmembrane transporter activity;F
VIT_05s0094g00350	Chitinase class IV	Metabolism.Primary metabolism.Carbohydrate metabolism.	AT3G54420	GO:0006032;chitin catabolic process;P|GO:0005975;carbohydrate metabolic process;P|GO:0016787;hydrolase activity;F|GO:0008152;metabolic process;P|GO:0004568;chitinase activity;F|GO:0016998;cell wall macromolecule catabolic process;P|GO:0016798;hydrolase activity, acting on glycosyl bonds;F|GO:0008061;chitin binding;F
VIT_19s0090g00310	AT hook motif-containing protein	Unknown...	AT5G54930	GO:0003677;DNA binding;F
VIT_12s0059g01960	Unknown protein	Unknown...	AT1G03530
VIT_08s0058g00530	Unknown protein	Unknown...	AT3G08780
VIT_11s0016g04920	Early nodulin 93	Unknown...
VIT_14s0060g00710	Synbindin TRAPPC4	Transport overview.Macromolecule transport.Protein transport.	AT5G02280	GO:0005801;cis-Golgi network;C|GO:0006810;transport;P|GO:0006888;ER to Golgi vesicle-mediated transport;P
VIT_14s0108g01080	Myb domain protein 106	Regulation overview.Regulation of gene expression.Regulation of transcription.	AT3G01140	GO:0003677;DNA binding;F|GO:0045449;regulation of transcription;P|GO:0005634;nucleus;C
VIT_13s0019g03510	Zinc finger (CCCH-type) family protein	Regulation overview.Regulation of gene expression.Regulation of transcription.	AT2G20280	GO:0006796;phosphate metabolic process;P|GO:0000287;magnesium ion binding;F|GO:0004427;inorganic diphosphatase activity;F|GO:0005737;cytoplasm;C
VIT_00s0324g00050	UDP-glucose glucosyltransferase	Metabolism.Primary metabolism.Carbohydrate metabolism.	AT1G22340	GO:0016758;transferase activity, transferring hexosyl groups;F|GO:0008152;metabolic process;P|GO:0047213;anthocyanidin 3-O-glucosyltransferase activity;F|GO:0016740;transferase activity;F|GO:0016757;transferase activity, transferring glycosyl groups;F
VIT_04s0008g00870	Phosphoethanolamine/phosphocholine phosphatase	Metabolism.Primary metabolism.Lipid metabolism.	AT1G17710	GO:0016791;phosphatase activity;F|GO:0008152;metabolic process;P
VIT_04s0023g01800	Maf, septum formation protein	Cellular process.Cell growth and death.Cell division.	AT5G66550	GO:0005737;cytoplasm;C
VIT_11s0016g03760	Unknown protein	Unknown...	AT3G24630
VIT_00s0271g00110	flavodoxin-like quinone reductase 1	Signaling.Hormone Signaling.Auxin Signaling.		GO:0016491;oxidoreductase activity;F|GO:0055114;oxidation reduction;P|GO:0010181;FMN binding;F|GO:0050625;2-hydroxy-1,4-benzoquinone reductase activity;F|GO:0016481;negative regulation of transcription;P
VIT_14s0006g01840	Seven in absentia protein	Metabolism.Primary metabolism.Protein metabolism and modification.	AT5G37930	GO:0006511;ubiquitin-dependent protein catabolic process;P|GO:0003677;DNA binding;F|GO:0005515;protein binding;F|GO:0008270;zinc ion binding;F|GO:0005622;intracellular;C|GO:0007275;multicellular organismal development;P|GO:0005634;nucleus;C
VIT_14s0060g01980	Unknown protein	Unknown...	AT1G56230	GO:0005886;plasma membrane;C
VIT_08s0040g00900	Myb family	Regulation overview.Regulation of gene expression.Regulation of transcription.	AT3G10760	GO:0003677;DNA binding;F|GO:0045449;regulation of transcription;P|GO:0005634;nucleus;C
VIT_08s0007g03560	Anthocyanin membrane protein 1 (Anm1)	Transport overview.Electrochemical Potential-driven Transporters.Porters.	AT3G59310
VIT_07s0031g01520	No hit	No hit...
VIT_17s0000g00410	No hit	No hit...
VIT_07s0005g05010	CLIP-associating protein (CLASP)	Metabolism.Primary metabolism.Protein metabolism and modification.	AT2G20190	GO:0005488;binding;F
VIT_13s0019g00900	Integral membrane protein, MtN24	Unknown...	AT3G55390
VIT_00s0274g00080	Benzoquinone reductase	Metabolism.Primary metabolism.Coenzyme and prosthetic group metabolism.	AT4G27270	GO:0016491;oxidoreductase activity;F|GO:0055114;oxidation reduction;P|GO:0010181;FMN binding;F|GO:0050625;2-hydroxy-1,4-benzoquinone reductase activity;F|GO:0016481;negative regulation of transcription;P
VIT_14s0006g01030	Calmodulin-binding heat-shock protein	Metabolism.Primary metabolism.Lipid metabolism.	AT5G37710	GO:0005886;plasma membrane;C|GO:0006629;lipid metabolic process;P|GO:0004091;carboxylesterase activity;F|GO:0004806;triacylglycerol lipase activity;F|GO:0016042;lipid catabolic process;P
VIT_14s0081g00030	Pathogenesis-related protein-4 (Chitinase )	Metabolism.Primary metabolism.Carbohydrate metabolism.	AT3G04720	GO:0042742;defense response to bacterium;P|GO:0009607;response to biotic stimulus;P|GO:0006032;chitin catabolic process;P|GO:0004568;chitinase activity;F|GO:0016998;cell wall macromolecule catabolic process;P|GO:0050832;defense response to fungus;P|GO:0008061;chitin binding;F|GO:0006952;defense response;P
VIT_11s0016g01750	Unknown protein	Unknown...	AT4G26060	GO:0016021;integral to membrane;C|GO:0050829;defense response to Gram-negative bacterium;P|GO:0019835;cytolysis;P
VIT_01s0010g03470	Caffeoyl-CoA O-methyltransferase	Metabolism.Secondary metabolism.Phenylpropanoid metabolism.	AT1G67990	GO:0042409;caffeoyl-CoA O-methyltransferase activity;F|GO:0008171;O-methyltransferase activity;F|GO:0009809;lignin biosynthetic process;P|GO:0046872;metal ion binding;F|GO:0008168;methyltransferase activity;F|GO:0016740;transferase activity;F
VIT_06s0004g02560	Kiwellin Ripening-related protein grip22	Unknown...		GO:0005576;extracellular region;C
VIT_03s0038g02400	Protein kinase	Signaling.Signaling pathway.Protein kinase.	AT2G16750	GO:0006468;protein amino acid phosphorylation;P|GO:0004672;protein kinase activity;F|GO:0004674;protein serine/threonine kinase activity;F|GO:0006950;response to stress;P|GO:0004713;protein tyrosine kinase activity;F|GO:0000166;nucleotide binding;F|GO:0005524;ATP binding;F
VIT_04s0023g00930	Ribosomal protein L38 (RPL38B) 60S	Metabolism.Primary metabolism.Protein metabolism and modification.	AT3G59540	GO:0022625;cytosolic large ribosomal subunit;C|GO:0030529;ribonucleoprotein complex;C|GO:0022626;cytosolic ribosome;C|GO:0005622;intracellular;C|GO:0006412;translation;P|GO:0005840;ribosome;C|GO:0003735;structural constituent of ribosome;F
VIT_06s0080g00320	Esterase/lipase/thioesterase	Unclear...	AT5G22460	GO:0016787;hydrolase activity;F
VIT_13s0064g00370	Alpha-N-acetylglucosaminidase	Metabolism.Primary metabolism.Carbohydrate metabolism.	AT5G13690	GO:0005773;vacuole;C|GO:0004561;alpha-N-acetylglucosaminidase activity;F
VIT_08s0007g01290	BEL1-like homeodomain protein 9 LSN (LARSON)	Regulation overview.Regulation of gene expression.Regulation of transcription.	AT5G02030	GO:0010051;xylem and phloem pattern formation;P|GO:0043565;sequence-specific DNA binding;F|GO:0005829;cytosol;C|GO:0080006;internode patterning;P|GO:0003700;transcription factor activity;F|GO:0030528;transcription regulator activity;F|GO:0006355;regulation of transcription, DNA-dependent;P|GO:0010154;fruit development;P|GO:0048367;shoot development;P|GO:0005515;protein binding;F|GO:0008237;metall…
VIT_04s0023g03230	Auxin-responsive SAUR9	Signaling.Hormone Signaling.Auxin Signaling.	AT4G34760
VIT_08s0007g08010	No hit	No hit...
VIT_12s0028g00450	Carrier protein, Mitochondrial	Transport overview.Electrochemical Potential-driven Transporters.Porters.	AT4G15010	GO:0016021;integral to membrane;C|GO:0006810;transport;P|GO:0016020;membrane;C|GO:0005488;binding;F
VIT_18s0001g01120	Proteasome 26S regulatory subunit S3 (RPN3)	Metabolism.Primary metabolism.Protein metabolism and modification.	AT1G20200	GO:0042176;regulation of protein catabolic process;P|GO:0000502;proteasome complex;C|GO:0030234;enzyme regulator activity;F|GO:0005634;nucleus;C
VIT_06s0004g08160	DEAD box RNA helicase (RH20)	Metabolism.Primary metabolism.Nucleobase, nucleoside, nucleotide, nucleic acid metabolism.	AT1G55150	GO:0003676;nucleic acid binding;F|GO:0004386;helicase activity;F|GO:0000166;nucleotide binding;F|GO:0008026;ATP-dependent helicase activity;F|GO:0005524;ATP binding;F|GO:0016787;hydrolase activity;F
VIT_18s0001g03060	Nucleoside-triphosphatase	Metabolism.Primary metabolism.Nucleobase, nucleoside, nucleotide, nucleic acid metabolism.	AT1G77620
VIT_15s0046g01790	ARID/BRIGHT DNA-binding domain-containing protein / ELM2	Regulation overview.Regulation of gene expression.Regulation of transcription.	AT2G46040	GO:0003677;DNA binding;F|GO:0005622;intracellular;C
VIT_16s0100g00710	Leucin-rich repeat protein kinase	Signaling.Signaling pathway.Protein kinase.	AT5G07280	GO:0004674;protein serine/threonine kinase activity;F|GO:0005886;plasma membrane;C|GO:0016021;integral to membrane;C|GO:0004672;protein kinase activity;F|GO:0032440;2-alkenal reductase activity;F|GO:0004713;protein tyrosine kinase activity;F|GO:0016020;membrane;C|GO:0009556;microsporogenesis;P|GO:0016787;hydrolase activity;F|GO:0004872;receptor activity;F|GO:0006468;protein amino acid phosphoryla…
VIT_03s0038g03810	Serine/threonine Protein kinase BNK1	Signaling.Signaling pathway.Protein kinase.	AT1G20650	GO:0004672;protein kinase activity;F|GO:0004674;protein serine/threonine kinase activity;F|GO:0004709;MAP kinase kinase kinase activity;F|GO:0004713;protein tyrosine kinase activity;F|GO:0005524;ATP binding;F|GO:0004872;receptor activity;F|GO:0016301;kinase activity;F|GO:0006468;protein amino acid phosphorylation;P|GO:0000166;nucleotide binding;F|GO:0016740;transferase activity;F
VIT_18s0001g07620	Myb family	Regulation overview.Regulation of gene expression.Regulation of transcription.	AT1G09710	GO:0009753;response to jasmonic acid stimulus;P|GO:0003677;DNA binding;F|GO:0009737;response to abscisic acid stimulus;P|GO:0045449;regulation of transcription;P|GO:0005634;nucleus;C|GO:0009751;response to salicylic acid stimulus;P
VIT_12s0057g01030	Glucose-6-phosphate 1-dehydrogenase 2, chloroplast precursor	Metabolism.Primary metabolism.Carbohydrate metabolism.	AT5G35790	GO:0005975;carbohydrate metabolic process;P|GO:0008152;metabolic process;P|GO:0009507;chloroplast;C|GO:0016491;oxidoreductase activity;F|GO:0003824;catalytic activity;F|GO:0009536;plastid;C|GO:0055114;oxidation reduction;P|GO:0005488;binding;F|GO:0004345;glucose-6-phosphate dehydrogenase activity;F|GO:0006006;glucose metabolic process;P
VIT_06s0009g03010	flavonoid 3',5'-hydroxylase [Vitis vinifera]	Metabolism.Secondary metabolism.Phenylpropanoid metabolism.	AT5G07990	GO:0016491;oxidoreductase activity;F|GO:0016711;flavonoid 3'-monooxygenase activity;F|GO:0009055;electron carrier activity;F|GO:0055114;oxidation reduction;P|GO:0004497;monooxygenase activity;F|GO:0020037;heme binding;F|GO:0046872;metal ion binding;F|GO:0005506;iron ion binding;F
VIT_17s0000g00430	Basic helix-loop-helix (bHLH) family	Regulation overview.Regulation of gene expression.Regulation of transcription.		GO:0045449;regulation of transcription;P|GO:0030528;transcription regulator activity;F|GO:0005634;nucleus;C
VIT_03s0180g00320	Indole-3-acetate beta-glucosyltransferase	Signaling.Hormone Signaling.Auxin Signaling.	AT4G15480	GO:0016758;transferase activity, transferring hexosyl groups;F|GO:0008152;metabolic process;P|GO:0050645;limonoid glucosyltransferase activity;F|GO:0016740;transferase activity;F|GO:0016757;transferase activity, transferring glycosyl groups;F
VIT_17s0000g02590	Laccase	Metabolism.single reactions..	AT1G18140	GO:0016491;oxidoreductase activity;F|GO:0005507;copper ion binding;F|GO:0008471;laccase activity;F|GO:0055114;oxidation reduction;P|GO:0048046;apoplast;C|GO:0046872;metal ion binding;F|GO:0046274;lignin catabolic process;P|GO:0005576;extracellular region;C
VIT_12s0142g00070	Loricrin	Unclear...	AT5G64550
VIT_17s0000g03110	2OG-Fe(II) oxygenase	Metabolism.Cellular metabolism.Oxidation reduction.	AT3G18210	GO:0016491;oxidoreductase activity;F|GO:0031418;L-ascorbic acid binding;F|GO:0016705;oxidoreductase activity, acting on paired donors, with incorporation or reduction of molecular oxygen;F|GO:0008475;procollagen-lysine 5-dioxygenase activity;F|GO:0055114;oxidation reduction;P|GO:0005506;iron ion binding;F
VIT_16s0100g00400	Ethylene-responsive transcription factor ERF025	Signaling.Hormone Signaling.Ethylene Signaling.	AT5G52020	GO:0006350;transcription;P|GO:0003677;DNA binding;F|GO:0045449;regulation of transcription;P|GO:0003700;transcription factor activity;F|GO:0006355;regulation of transcription, DNA-dependent;P|GO:0005634;nucleus;C
VIT_05s0102g01210	TGD2 (trigalactosyldiacylglycerol2)	Transport overview.Macromolecule transport.Multidrug transport.	AT3G20320	GO:0016021;integral to membrane;C|GO:0016020;membrane;C|GO:0005543;phospholipid binding;F|GO:0009507;chloroplast;C|GO:0009536;plastid;C|GO:0009706;chloroplast inner membrane;C|GO:0006508;proteolysis;P|GO:0004185;serine-type carboxypeptidase activity;F|GO:0005319;lipid transporter activity;F|GO:0009528;plastid inner membrane;C|GO:0009941;chloroplast envelope;C
VIT_07s0031g00420	SHN1 (SHINE 1)	Signaling.Hormone Signaling.Ethylene Signaling.
VIT_18s0089g00200	1,4-beta-mannan endohydrolase	Metabolism.Primary metabolism.Carbohydrate metabolism.	AT5G66460	GO:0016985;mannan endo-1,4-beta-mannosidase activity;F|GO:0005975;carbohydrate metabolic process;P|GO:0016787;hydrolase activity;F|GO:0008152;metabolic process;P|GO:0003824;catalytic activity;F|GO:0016798;hydrolase activity, acting on glycosyl bonds;F|GO:0043169;cation binding;F|GO:0004553;hydrolase activity, hydrolyzing O-glycosyl compounds;F|GO:0005576;extracellular region;C
VIT_01s0011g02800	RIC7 (ROP-interactive crib motif-containing protein 7)	Signaling.Signaling pathway.G-protein signaling pathway.	AT1G13230	GO:0005886;plasma membrane;C|GO:0009610;response to symbiotic fungus;P|GO:0032440;2-alkenal reductase activity;F|GO:0016020;membrane;C|GO:0005975;carbohydrate metabolic process;P|GO:0009507;chloroplast;C|GO:0004872;receptor activity;F|GO:0016491;oxidoreductase activity;F|GO:0016301;kinase activity;F|GO:0044403;symbiosis, encompassing mutualism through parasitism;P|GO:0005515;protein binding;F|GO:…
VIT_07s0005g03580	Transcription factor jumonji (jmj) / zinc finger (C5HC2 type)	Regulation overview.Regulation of gene expression.Regulation of transcription.	AT1G08620	GO:0003677;DNA binding;F|GO:0045449;regulation of transcription;P|GO:0005634;nucleus;C
VIT_14s0068g01710	Metal-nicotianamine transporter YSL6	Transport overview.Electrochemical Potential-driven Transporters.Porters.	AT3G27020	GO:0005886;plasma membrane;C|GO:0016021;integral to membrane;C|GO:0006810;transport;P|GO:0016020;membrane;C
VIT_14s0066g00890	Cytochrome c oxidase subunit Vc	Metabolism.Primary metabolism.Generation of metabolite precursors and energy.		GO:0016021;integral to membrane;C|GO:0004129;cytochrome-c oxidase activity;F|GO:0016020;membrane;C|GO:0055114;oxidation reduction;P|GO:0005739;mitochondrion;C|GO:0005746;mitochondrial respiratory chain;C|GO:0005743;mitochondrial inner membrane;C
VIT_05s0029g00140	Ethylene-responsive transcription factor ERF062	Signaling.Hormone Signaling.Ethylene Signaling.	AT4G13620	GO:0006350;transcription;P|GO:0003677;DNA binding;F|GO:0045449;regulation of transcription;P|GO:0009873;ethylene mediated signaling pathway;P|GO:0003700;transcription factor activity;F|GO:0006355;regulation of transcription, DNA-dependent;P|GO:0005634;nucleus;C
VIT_06s0004g07560	Ribosomal protein S29 28S	Metabolism.Primary metabolism.Protein metabolism and modification.	AT1G16870
VIT_01s0011g02960	Leucoanthocyanidin reductase 1	Metabolism.Secondary metabolism.Phenylpropanoid metabolism.	AT1G75290	GO:0008152;metabolic process;P|GO:0016564;transcription repressor activity;F|GO:0003824;catalytic activity;F|GO:0016491;oxidoreductase activity;F|GO:0006808;regulation of nitrogen utilization;P|GO:0033788;leucoanthocyanidin reductase activity;F|GO:0055114;oxidation reduction;P|GO:0005488;binding;F
VIT_10s0003g01020	Unknown protein	Unknown...	AT4G18540	GO:0016021;integral to membrane;C
VIT_17s0000g01950	Dihydropyrimidine dehydrogenase	Metabolism.Primary metabolism.Amino acid metabolism.	AT3G17810	GO:0017113;dihydropyrimidine dehydrogenase (NADP+) activity;F|GO:0004152;dihydroorotate dehydrogenase activity;F|GO:0005737;cytoplasm;C|GO:0008152;metabolic process;P|GO:0004158;dihydroorotate oxidase activity;F|GO:0006207;'de novo' pyrimidine base biosynthetic process;P|GO:0016491;oxidoreductase activity;F|GO:0003824;catalytic activity;F|GO:0055114;oxidation reduction;P|GO:0006222;UMP biosynthet…
VIT_08s0056g00610	Transposon protein, Mutator sub-class	Transposable elements viral and plasmid proteins.Protein from transposable element..	AT3G08570	GO:0005515;protein binding;F|GO:0004871;signal transducer activity;F|GO:0009416;response to light stimulus;P
VIT_08s0040g00670	4-alpha-glucanotransferase	Metabolism.Primary metabolism.Carbohydrate metabolism.	AT2G40840	GO:0005829;cytosol;C|GO:0005975;carbohydrate metabolic process;P|GO:0000023;maltose metabolic process;P|GO:0005983;starch catabolic process;P|GO:0030246;carbohydrate binding;F|GO:0003824;catalytic activity;F|GO:0005976;polysaccharide metabolic process;P|GO:0000025;maltose catabolic process;P|GO:0043169;cation binding;F|GO:0004134;4-alpha-glucanotransferase activity;F|GO:0010297;heteroglycan bindi…
VIT_15s0021g01350	Transducin family protein / WD-40 repeat	Unclear...	AT3G21060	GO:0005488;binding;F
VIT_14s0066g01350	No hit	No hit...
VIT_06s0004g07670	Unknown protein	Unknown...	AT2G30280
VIT_12s0057g00700	Glucan endo-1,3-beta-glucosidase 3 precursor	Metabolism.Primary metabolism.Carbohydrate metabolism.	AT5G35740	GO:0016787;hydrolase activity;F
VIT_05s0020g02170	Sugar transporter ERD6-like 16	Transport overview.Electrochemical Potential-driven Transporters.Porters.	AT5G18840	GO:0016021;integral to membrane;C|GO:0006810;transport;P|GO:0032440;2-alkenal reductase activity;F|GO:0016020;membrane;C|GO:0016491;oxidoreductase activity;F|GO:0055085;transmembrane transport;P|GO:0008643;carbohydrate transport;P|GO:0005215;transporter activity;F|GO:0055114;oxidation reduction;P|GO:0022891;substrate-specific transmembrane transporter activity;F

## Sheet: ERFs
First 100 genes of the expansion list obtained with NES2RA (K=1000)
Dataset ID	Gene ID	Functional annotation	Best arabidopsis match	Gene Ontology
VIT_11s0052g00630	Metallothionein	Cellular process.Cellular homeostasis.Heavy metal ion homeostasis.		GO:0045449;regulation of transcription;P|GO:0030528;transcription regulator activity;F
VIT_17s0000g01930	Potassium transporter 2	Transport overview.Electrochemical Potential-driven Transporters.Porters.	AT2G40540	GO:0003676;nucleic acid binding;F|GO:0006813;potassium ion transport;P|GO:0016020;membrane;C|GO:0003700;transcription factor activity;F|GO:0008270;zinc ion binding;F|GO:0006355;regulation of transcription, DNA-dependent;P|GO:0005634;nucleus;C|GO:0015079;potassium ion transmembrane transporter activity;F
VIT_17s0000g00430	Basic helix-loop-helix (bHLH) family	Regulation overview.Regulation of gene expression.Regulation of transcription.		GO:0045449;regulation of transcription;P|GO:0030528;transcription regulator activity;F|GO:0005634;nucleus;C
VIT_19s0015g00510	Pectate lyase 2	Cellular process.Cellular component organization and biogenesis.Cell wall organization and biogenesis.	AT5G63180	GO:0016829;lyase activity;F|GO:0030570;pectate lyase activity;F
VIT_07s0031g00420	SHN1 (SHINE 1)	Signaling.Hormone Signaling.Ethylene Signaling.		0
VIT_18s0001g03120	Ethylene-responsive transcription factor ERF003	Signaling.Hormone Signaling.Ethylene Signaling.		0
VIT_14s0083g01130	MAP3K-like protein kinase, putative, expressed	Signaling.Signaling pathway.Protein kinase.	AT1G13680	GO:0004629;phospholipase C activity;F|GO:0006629;lipid metabolic process;P|GO:0007242;intracellular signaling cascade;P|GO:0008081;phosphoric diester hydrolase activity;F
VIT_02s0025g02630	Lipase GDSL	Unclear...	AT5G41890	GO:0006629;lipid metabolic process;P|GO:0016788;hydrolase activity, acting on ester bonds;F|GO:0016787;hydrolase activity;F|GO:0016042;lipid catabolic process;P
VIT_07s0031g01160	Hyperosmotically inducible periplasmic protein	Transport overview.Primary Active Transporters.P-P-bond hydrolysis-driven transporters.	AT4G39700	GO:0030001;metal ion transport;P|GO:0046872;metal ion binding;F
VIT_08s0058g00800	Wound-induced protein WI12	Response to stimulus.Stress response.Abiotic stress response.	AT5G01740	0
VIT_02s0109g00230	Early-responsive to dehydration protein / ERD protein	Response to stimulus.Stress response.Abiotic stress response.	AT1G32090	GO:0005886;plasma membrane;C|GO:0016020;membrane;C
VIT_06s0004g04490	Unknown protein	Unknown...	AT5G59350	0
VIT_14s0219g00280	Glycerol-3-phosphate dehydrogenase (NAD+)	Metabolism.Primary metabolism.Lipid metabolism.	AT5G40610	GO:0004367;glycerol-3-phosphate dehydrogenase (NAD+) activity;F|GO:0050662;coenzyme binding;F|GO:0003824;catalytic activity;F|GO:0009331;glycerol-3-phosphate dehydrogenase complex;C|GO:0055114;oxidation reduction;P|GO:0005488;binding;F|GO:0006072;glycerol-3-phosphate metabolic process;P|GO:0005975;carbohydrate metabolic process;P|GO:0005737;cytoplasm;C|GO:0008152;metabolic process;P|GO:0046168;gl…
VIT_12s0059g00230	Epoxide hydrolase 2	Metabolism.Cellular metabolism.Epoxide hydrolase family.	AT3G51000	GO:0003824;catalytic activity;F|GO:0004715;non-membrane spanning protein tyrosine kinase activity;F|GO:0016787;hydrolase activity;F|GO:0016740;transferase activity;F
VIT_12s0057g00700	Glucan endo-1,3-beta-glucosidase 3 precursor	Metabolism.Primary metabolism.Carbohydrate metabolism.	AT5G35740	GO:0016787;hydrolase activity;F
VIT_03s0063g01880	Acyl-CoA synthetase long-chain member 2	Metabolism.Primary metabolism.Lipid metabolism.	AT1G49430	GO:0016874;ligase activity;F|GO:0008152;metabolic process;P|GO:0010311;lateral root formation;P|GO:0050832;defense response to fungus;P|GO:0003824;catalytic activity;F|GO:0010143;cutin biosynthetic process;P|GO:0010025;wax biosynthetic process;P|GO:0031957;very-long-chain-fatty-acid-CoA ligase activity;F|GO:0004467;long-chain-fatty-acid-CoA ligase activity;F
VIT_04s0043g00510	Ethylene-responsive transcription factor ERF003	Signaling.Hormone Signaling.Ethylene Signaling.	AT5G25190	GO:0003700;transcription factor activity;F|GO:0006355;regulation of transcription, DNA-dependent;P
VIT_08s0056g00800	Myb domain protein 60	Regulation overview.Regulation of gene expression.Regulation of transcription.	AT1G08810	GO:0003677;DNA binding;F|GO:0045449;regulation of transcription;P|GO:0010118;stomatal movement;P|GO:0003700;transcription factor activity;F|GO:0009651;response to salt stress;P|GO:0005634;nucleus;C|GO:0009733;response to auxin stimulus;P|GO:0009751;response to salicylic acid stimulus;P|GO:0009753;response to jasmonic acid stimulus;P|GO:0009737;response to abscisic acid stimulus;P|GO:0009723;respo…
VIT_09s0002g03140	Lipase GDSL	Unclear...	AT3G16370	GO:0005515;protein binding;F|GO:0006629;lipid metabolic process;P|GO:0016788;hydrolase activity, acting on ester bonds;F|GO:0048046;apoplast;C|GO:0016787;hydrolase activity;F|GO:0005576;extracellular region;C|GO:0016042;lipid catabolic process;P
VIT_12s0142g00160	Unknown protein	Unknown...		GO:0009641;shade avoidance;P|GO:0032502;developmental process;P|GO:0005634;nucleus;C
VIT_15s0046g00710	Wax synthase	Metabolism.single reactions..	AT3G49200	0
VIT_18s0001g03240	DREB sub A-5 of ERF/AP2 transcription factor	Signaling.Hormone Signaling.Ethylene Signaling.	AT1G21910	GO:0006350;transcription;P|GO:0003677;DNA binding;F|GO:0045449;regulation of transcription;P|GO:0009873;ethylene mediated signaling pathway;P|GO:0003700;transcription factor activity;F|GO:0006355;regulation of transcription, DNA-dependent;P|GO:0005634;nucleus;C
VIT_15s0046g00170	MYBPA1 protein [Vitis vinifera]	Regulation overview.Regulation of gene expression.Regulation of transcription.	AT1G22640	GO:0003677;DNA binding;F|GO:0045449;regulation of transcription;P|GO:0005634;nucleus;C
VIT_13s0067g00730	Carboxylic ester hydrolase	Metabolism.Cellular metabolism.Esterase activity.	AT3G11210	GO:0006629;lipid metabolic process;P|GO:0016788;hydrolase activity, acting on ester bonds;F|GO:0016787;hydrolase activity;F|GO:0005576;extracellular region;C|GO:0016042;lipid catabolic process;P
VIT_12s0028g03960	Ankyrin repeat protein family	Transport overview.Accessory factors involved in transport.Auxiliary transport proteins.		0
VIT_03s0038g03570	Monocopper oxidase SKS5 (SKU5 Similar 5)	Transport overview.Incompletely characterized transport systems.Recognized transporters of unknown biochemical mechanism.	AT1G76160	GO:0016491;oxidoreductase activity;F|GO:0008447;L-ascorbate oxidase activity;F|GO:0005507;copper ion binding;F|GO:0055114;oxidation reduction;P
VIT_08s0040g01820	No hit	No hit...		0
VIT_00s0665g00020	Carrier protein, Mitochondrial	Transport overview.Electrochemical Potential-driven Transporters.Porters.	AT5G64970	GO:0009536;plastid;C|GO:0016021;integral to membrane;C|GO:0006810;transport;P|GO:0016020;membrane;C|GO:0005488;binding;F|GO:0005739;mitochondrion;C|GO:0005743;mitochondrial inner membrane;C
VIT_11s0016g03760	Unknown protein	Unknown...	AT3G24630	0
VIT_01s0026g00080	Metal-dependent phosphohydrolase HD domain-containing protein	Unclassified...	AT5G40270	GO:0003824;catalytic activity;F
VIT_19s0090g00710	No hit	No hit...		GO:0005618;cell wall;C|GO:0007047;cell wall organization;P|GO:0005576;extracellular region;C
VIT_18s0001g11120	Ternary complex factor MIP1	Unknown...	AT5G42690	GO:0031177;phosphopantetheine binding;F
VIT_05s0077g00730	WRKY DNA-binding protein 48	Regulation overview.Regulation of gene expression.Regulation of transcription.	AT5G49520	GO:0006350;transcription;P|GO:0003677;DNA binding;F|GO:0045449;regulation of transcription;P|GO:0043565;sequence-specific DNA binding;F|GO:0003700;transcription factor activity;F|GO:0005634;nucleus;C
VIT_18s0072g01000	Dihydrolipoamide S-acetyltransferase	Metabolism.Primary metabolism.Carbohydrate metabolism.	AT1G34430	GO:0005886;plasma membrane;C|GO:0016021;integral to membrane;C|GO:0004742;dihydrolipoyllysine-residue acetyltransferase activity;F|GO:0007186;G-protein coupled receptor protein signaling pathway;P|GO:0022626;cytosolic ribosome;C|GO:0008152;metabolic process;P|GO:0009507;chloroplast;C|GO:0005515;protein binding;F|GO:0031405;lipoic acid binding;F|GO:0008415;acyltransferase activity;F|GO:0009941;chl…
VIT_06s0004g02560	Kiwellin Ripening-related protein grip22	Unknown...		GO:0005576;extracellular region;C
VIT_05s0020g01490	Rapid ALkalinization Factor RALFL33	Signaling.Signaling pathway.Signaling molecules.	AT4G15800	0
VIT_04s0008g03820	Membrane protein	Unknown...	AT2G25737	GO:0016021;integral to membrane;C
VIT_18s0001g12830	1,4-beta-mannan endohydrolase	Metabolism.Primary metabolism.Carbohydrate metabolism.	AT5G66460	GO:0003824;catalytic activity;F|GO:0043169;cation binding;F|GO:0005975;carbohydrate metabolic process;P|GO:0016787;hydrolase activity;F|GO:0004553;hydrolase activity, hydrolyzing O-glycosyl compounds;F
VIT_18s0001g01130	Alpha-expansin 1 precursor	Signaling.Hormone Signaling.Auxin Signaling.	AT1G20190	GO:0009664;plant-type cell wall organization;P|GO:0016020;membrane;C|GO:0005576;extracellular region;C
VIT_18s0001g02720	fatty acid elongation1 (FAE1)	Metabolism.Primary metabolism.Lipid metabolism.	AT1G01120	GO:0003824;catalytic activity;F|GO:0006633;fatty acid biosynthetic process;P|GO:0016020;membrane;C|GO:0016747;transferase activity, transferring acyl groups other than amino-acyl groups;F|GO:0008152;metabolic process;P
VIT_08s0007g00570	WRKY DNA-binding protein 49	Regulation overview.Regulation of gene expression.Regulation of transcription.	AT5G43290	GO:0006350;transcription;P|GO:0003677;DNA binding;F|GO:0045449;regulation of transcription;P|GO:0043565;sequence-specific DNA binding;F|GO:0003700;transcription factor activity;F|GO:0005634;nucleus;C
VIT_08s0040g02610	Unknown	Unknown...		0
VIT_04s0023g01720	SEC14 cytosolic factor, putative	Transport overview.Electrochemical Potential-driven Transporters.Porters.	AT1G75170	0
VIT_14s0108g01080	Myb domain protein 106	Regulation overview.Regulation of gene expression.Regulation of transcription.	AT3G01140	GO:0003677;DNA binding;F|GO:0045449;regulation of transcription;P|GO:0005634;nucleus;C
VIT_08s0056g01130	Mini zinc finger 2 MIF2	Regulation overview.Regulation of gene expression.Regulation of transcription.		0
VIT_06s0009g03390	No hit	No hit...		0
VIT_19s0015g01300	Amino acid permease 7	Transport overview.Electrochemical Potential-driven Transporters.Porters.	AT5G23810	GO:0016021;integral to membrane;C|GO:0016020;membrane;C
VIT_16s0050g00830	Beta-ketoacyl-CoA synthase	Metabolism.Primary metabolism.Lipid metabolism.	AT5G23940	GO:0008415;acyltransferase activity;F|GO:0016747;transferase activity, transferring acyl groups other than amino-acyl groups;F|GO:0047672;anthranilate N-benzoyltransferase activity;F|GO:0016740;transferase activity;F
VIT_13s0067g00400	Anthranilate synthase alpha 1	Metabolism.Primary metabolism.Amino acid metabolism.	AT5G05730	GO:0016829;lyase activity;F|GO:0009058;biosynthetic process;P|GO:0004049;anthranilate synthase activity;F|GO:0016833;oxo-acid-lyase activity;F|GO:0000162;tryptophan biosynthetic process;P
VIT_08s0058g00910	RAPTOR1B (RAPTOR1)	Signaling.Signaling pathway.TOR Signaling pathway.	AT3G08850	0
VIT_02s0033g00450	Myb VvMYBA3 [Vitis vinifera]	Regulation overview.Regulation of gene expression.Regulation of transcription.	AT1G66380	GO:0003677;DNA binding;F|GO:0045449;regulation of transcription;P|GO:0005634;nucleus;C
VIT_02s0033g00380	Myb VvMYBA1 (MYBA2)	Regulation overview.Regulation of gene expression.Regulation of transcription.		0
VIT_02s0033g00390	Myb domain protein 113	Regulation overview.Regulation of gene expression.Regulation of transcription.	AT1G66380	GO:0003677;DNA binding;F|GO:0045449;regulation of transcription;P|GO:0005634;nucleus;C
VIT_02s0033g00410	Myb VvMYBA1 (MYBA1)	Regulation overview.Regulation of gene expression.Regulation of transcription.		GO:0003677;DNA binding;F|GO:0045449;regulation of transcription;P|GO:0005634;nucleus;C
VIT_12s0059g02240	Unknown	Unknown...		0
VIT_06s0009g01620	Harpin-induced protein	Response to stimulus.Stress response.Biotic stress response.	AT2G27080	0
VIT_15s0046g00700	Wax synthase	Metabolism.single reactions..	AT3G49200	0
VIT_10s0116g01870	MATE efflux family protein	Transport overview.Electrochemical Potential-driven Transporters.Porters.	AT3G21690	GO:0015297;antiporter activity;F|GO:0015238;drug transporter activity;F|GO:0016020;membrane;C|GO:0006855;multidrug transport;P
VIT_17s0000g05580	Isopiperitenol dehydrogenase	Metabolism.Secondary metabolism.Terpenoid metabolism.	AT2G47140	0
VIT_11s0037g00320	Serine carboxypeptidase S10	Metabolism.Primary metabolism.Protein metabolism and modification.	AT4G30610	GO:0006508;proteolysis;P|GO:0004185;serine-type carboxypeptidase activity;F|GO:0009742;brassinosteroid mediated signaling;P|GO:0008233;peptidase activity;F|GO:0016787;hydrolase activity;F|GO:0005615;extracellular space;C|GO:0004180;carboxypeptidase activity;F|GO:0005576;extracellular region;C
VIT_13s0067g00700	Hydrolase, alpha/beta fold	Unknown...	AT2G40095	GO:0016787;hydrolase activity;F
VIT_04s0023g02150	Phosphatidic acid phosphatase / PAP2	Metabolism.Primary metabolism.Lipid metabolism.	AT3G50920	GO:0003824;catalytic activity;F|GO:0016020;membrane;C
VIT_18s0001g05950	Cis-zeatin O-beta-D-glucosyltransferase	Signaling.Hormone Signaling.Cytokinin Signaling.	AT1G22400	GO:0016758;transferase activity, transferring hexosyl groups;F|GO:0008152;metabolic process;P|GO:0047213;anthocyanidin 3-O-glucosyltransferase activity;F|GO:0016740;transferase activity;F|GO:0016757;transferase activity, transferring glycosyl groups;F
VIT_19s0014g04620	S-locus receptor kinase	Signaling.Signaling pathway.Protein kinase.	AT4G27290	GO:0048544;recognition of pollen;P|GO:0006468;protein amino acid phosphorylation;P|GO:0004672;protein kinase activity;F|GO:0004674;protein serine/threonine kinase activity;F|GO:0005529;sugar binding;F|GO:0000166;nucleotide binding;F|GO:0005524;ATP binding;F
VIT_02s0025g00560	Glycoside hydrolase, family 5	Metabolism.Primary metabolism.Carbohydrate metabolism.	AT3G26140	GO:0003824;catalytic activity;F|GO:0043169;cation binding;F|GO:0005529;sugar binding;F|GO:0005975;carbohydrate metabolic process;P|GO:0016787;hydrolase activity;F|GO:0004553;hydrolase activity, hydrolyzing O-glycosyl compounds;F
VIT_15s0046g03600	(+)-neomenthol dehydrogenase	Metabolism.Secondary metabolism.Terpenoid metabolism.	AT3G61220	GO:0005886;plasma membrane;C|GO:0047501;(+)-neomenthol dehydrogenase activity;F|GO:0008152;metabolic process;P|GO:0016491;oxidoreductase activity;F|GO:0047504;(-)-menthol dehydrogenase activity;F|GO:0003824;catalytic activity;F|GO:0004090;carbonyl reductase (NADPH) activity;F|GO:0050221;prostaglandin-E2 9-reductase activity;F|GO:0006952;defense response;P|GO:0055114;oxidation reduction;P|GO:00054…
VIT_12s0057g01060	Jasmonate O-methyltransferase	Metabolism.Primary metabolism.Lipid metabolism.	AT3G11480	GO:0030795;jasmonate O-methyltransferase activity;F|GO:0008168;methyltransferase activity;F|GO:0016740;transferase activity;F
VIT_09s0002g03130	FRK1 (FLG22-induced receptor-like kinase 1)	Response to stimulus.Stress response.Biotic stress response.	AT4G29990	GO:0004672;protein kinase activity;F|GO:0004674;protein serine/threonine kinase activity;F|GO:0004715;non-membrane spanning protein tyrosine kinase activity;F|GO:0004713;protein tyrosine kinase activity;F|GO:0005524;ATP binding;F|GO:0004872;receptor activity;F|GO:0016301;kinase activity;F|GO:0006468;protein amino acid phosphorylation;P|GO:0005515;protein binding;F|GO:0000166;nucleotide binding;F|…
VIT_18s0001g10030	WRKY DNA-binding protein 7	Regulation overview.Regulation of gene expression.Regulation of transcription.	AT4G24240	GO:0006350;transcription;P|GO:0003677;DNA binding;F|GO:0045449;regulation of transcription;P|GO:0043565;sequence-specific DNA binding;F|GO:0003700;transcription factor activity;F|GO:0005634;nucleus;C
VIT_02s0033g01050	Anthraniloyal-CoA: methanol anthraniloyal transferase	Metabolism.Primary metabolism.Amino acid metabolism.	AT5G17540	GO:0016747;transferase activity, transferring acyl groups other than amino-acyl groups;F|GO:0016740;transferase activity;F
VIT_01s0010g02750	Lipoxygenase	Metabolism.Primary metabolism.Lipid metabolism.	AT1G67560	GO:0006633;fatty acid biosynthetic process;P|GO:0009055;electron carrier activity;F|GO:0016702;oxidoreductase activity, acting on single donors with incorporation of molecular oxygen, incorporation of two atoms of oxygen;F|GO:0046872;metal ion binding;F|GO:0009507;chloroplast;C|GO:0005506;iron ion binding;F|GO:0016491;oxidoreductase activity;F|GO:0009536;plastid;C|GO:0055114;oxidation reduction;P…
VIT_09s0002g03000	Leucine-rich repeat protein kinase	Signaling.Signaling pathway.Protein kinase.		0
VIT_05s0102g00370	Receptor protein kinase (ACR4)	Signaling.Signaling pathway.Calcium sensors and Signaling.	AT3G59420	GO:0004674;protein serine/threonine kinase activity;F|GO:0005886;plasma membrane;C|GO:0016021;integral to membrane;C|GO:0004672;protein kinase activity;F|GO:0004713;protein tyrosine kinase activity;F|GO:0016020;membrane;C|GO:0004872;receptor activity;F|GO:0010311;lateral root formation;P|GO:0006468;protein amino acid phosphorylation;P|GO:0016301;kinase activity;F|GO:0048829;root cap development;P…
VIT_00s0179g00110	Protein phosphatase 2C	Signaling.Signaling pathway.Protein phosphatase.		GO:0016021;integral to membrane;C|GO:0004672;protein kinase activity;F|GO:0004674;protein serine/threonine kinase activity;F|GO:0006470;protein amino acid dephosphorylation;P|GO:0016020;membrane;C|GO:0004721;phosphoprotein phosphatase activity;F|GO:0046872;metal ion binding;F|GO:0016787;hydrolase activity;F|GO:0005524;ATP binding;F|GO:0004722;protein serine/threonine phosphatase activity;F|GO:000…
VIT_05s0020g04690	IAA7	Signaling.Hormone Signaling.Auxin Signaling.	AT3G23050	GO:0006350;transcription;P|GO:0045449;regulation of transcription;P|GO:0046983;protein dimerization activity;F|GO:0009734;auxin mediated signaling pathway;P|GO:0005634;nucleus;C
VIT_01s0182g00130	PHO1-like protein	Transport overview.Electrochemical Potential-driven Transporters.Porters.	AT1G14040	GO:0016021;integral to membrane;C|GO:0004872;receptor activity;F
VIT_14s0066g02410	Betaine-aldehyde dehydrogenase	Metabolism.Primary metabolism.Amino acid metabolism.	AT1G74920	GO:0016491;oxidoreductase activity;F|GO:0009536;plastid;C|GO:0005618;cell wall;C|GO:0055114;oxidation reduction;P|GO:0008152;metabolic process;P|GO:0008802;betaine-aldehyde dehydrogenase activity;F|GO:0009507;chloroplast;C
VIT_13s0067g02910	Non-specific lipid-transfer protein	Transport overview.Macromolecule transport.Lipid transport.		GO:0008289;lipid binding;F|GO:0006869;lipid transport;P|GO:0006810;transport;P
VIT_03s0038g03730	Niemann-Pick C1 protein precursor	Transport overview.Electrochemical Potential-driven Transporters.Porters.	AT1G42470	GO:0030301;cholesterol transport;P|GO:0016021;integral to membrane;C|GO:0016020;membrane;C|GO:0008158;hedgehog receptor activity;F|GO:0004872;receptor activity;F
VIT_16s0100g00400	Ethylene-responsive transcription factor ERF025	Signaling.Hormone Signaling.Ethylene Signaling.	AT5G52020	GO:0006350;transcription;P|GO:0003677;DNA binding;F|GO:0045449;regulation of transcription;P|GO:0003700;transcription factor activity;F|GO:0006355;regulation of transcription, DNA-dependent;P|GO:0005634;nucleus;C
VIT_00s0207g00010	Anthranilate N-benzoyltransferase protein 1	Metabolism.Primary metabolism.Amino acid metabolism.		GO:0008415;acyltransferase activity;F|GO:0016747;transferase activity, transferring acyl groups other than amino-acyl groups;F|GO:0047672;anthranilate N-benzoyltransferase activity;F|GO:0016740;transferase activity;F
VIT_14s0108g00150	Calmodulin-binding region IQD28	Regulation overview.Regulation of gene expression.Regulation of transcription.	AT1G14380	0
VIT_18s0086g00190	Permease nonimprinted in Prader-Willi/Angelman	Transport overview.Electrochemical Potential-driven Transporters.Porters.	AT2G21120	0
VIT_02s0025g00820	Cation/hydrogen exchanger (CHX18)	Transport overview.Electrochemical Potential-driven Transporters.Porters.	AT5G41610	GO:0016021;integral to membrane;C|GO:0006810;transport;P|GO:0015299;solute:hydrogen antiporter activity;F|GO:0006812;cation transport;P
VIT_06s0004g00590	Lysine decarboxylase	Metabolism.Primary metabolism.Amino acid metabolism.	AT5G11950	GO:0016829;lyase activity;F
VIT_00s0274g00080	Benzoquinone reductase	Metabolism.Primary metabolism.Coenzyme and prosthetic group metabolism.	AT4G27270	GO:0016491;oxidoreductase activity;F|GO:0055114;oxidation reduction;P|GO:0010181;FMN binding;F|GO:0050625;2-hydroxy-1,4-benzoquinone reductase activity;F|GO:0016481;negative regulation of transcription;P
VIT_12s0055g00810	Cationic peroxidase	Metabolism.Primary metabolism.Amino acid metabolism.	AT4G25980	GO:0005509;calcium ion binding;F|GO:0009055;electron carrier activity;F|GO:0006979;response to oxidative stress;P|GO:0046872;metal ion binding;F|GO:0004601;peroxidase activity;F|GO:0005506;iron ion binding;F|GO:0016491;oxidoreductase activity;F|GO:0042744;hydrogen peroxide catabolic process;P|GO:0055114;oxidation reduction;P|GO:0020037;heme binding;F|GO:0005576;extracellular region;C
VIT_07s0031g00520	Unknown protein	Unknown...	AT1G45688	0
VIT_04s0008g06370	TPR1 (topless-related 1)	Signaling.Hormone Signaling.Auxin Signaling.	AT1G80490	GO:0004197;cysteine-type endopeptidase activity;F|GO:0006508;proteolysis;P
VIT_10s0003g00600	Lipase GDSL	Unclear...	AT5G45960	GO:0006629;lipid metabolic process;P|GO:0016788;hydrolase activity, acting on ester bonds;F|GO:0016787;hydrolase activity;F|GO:0005576;extracellular region;C|GO:0016042;lipid catabolic process;P
VIT_12s0059g00190	Beta-expansin (EXPB3)	Signaling.Hormone Signaling.Auxin Signaling.	AT4G28250	GO:0019953;sexual reproduction;P|GO:0005576;extracellular region;C
VIT_04s0023g03230	Auxin-responsive SAUR9	Signaling.Hormone Signaling.Auxin Signaling.	AT4G34760	0
VIT_19s0090g00840	WRKY DNA-binding protein 6	Regulation overview.Regulation of gene expression.Regulation of transcription.	AT1G62300	GO:0006350;transcription;P|GO:0003677;DNA binding;F|GO:0045449;regulation of transcription;P|GO:0043565;sequence-specific DNA binding;F|GO:0003700;transcription factor activity;F|GO:0005634;nucleus;C
VIT_09s0002g03050	Lipase GDSL	Unclear...	AT3G16370	GO:0006629;lipid metabolic process;P|GO:0016788;hydrolase activity, acting on ester bonds;F|GO:0016787;hydrolase activity;F
VIT_13s0047g00230	Pectinesterase family	Cellular process.Cellular component organization and biogenesis.Cell wall organization and biogenesis.	AT5G04970	GO:0042545;cell wall modification;P|GO:0005618;cell wall;C|GO:0045330;aspartyl esterase activity;F|GO:0004857;enzyme inhibitor activity;F|GO:0007047;cell wall organization;P|GO:0016787;hydrolase activity;F|GO:0030599;pectinesterase activity;F|GO:0005576;extracellular region;C
VIT_13s0019g02940	Cis-zeatin O-beta-D-glucosyltransferase	Signaling.Hormone Signaling.Cytokinin Signaling.	AT1G22400	GO:0016758;transferase activity, transferring hexosyl groups;F|GO:0008152;metabolic process;P|GO:0047213;anthocyanidin 3-O-glucosyltransferase activity;F|GO:0016740;transferase activity;F|GO:0016757;transferase activity, transferring glycosyl groups;F
VIT_01s0011g02330	Unknown protein	Unknown...	AT1G13530	0
VIT_10s0042g00470	Carbonic anhydrase	Metabolism.Cellular metabolism.Nitrogen and sulfur metabolism.		0
VIT_19s0015g00740	Prefoldin	Metabolism.Primary metabolism.Protein metabolism and modification.	AT5G55860	GO:0005886;plasma membrane;C
VIT_05s0020g04680	Auxin-induced protein 22D	Signaling.Hormone Signaling.Auxin Signaling.	AT5G43700	GO:0006350;transcription;P|GO:0045449;regulation of transcription;P|GO:0006808;regulation of nitrogen utilization;P|GO:0046983;protein dimerization activity;F|GO:0030234;enzyme regulator activity;F|GO:0009734;auxin mediated signaling pathway;P|GO:0005634;nucleus;C

## Sheet: Stilbenoids
First 100 genes of the expansion list obtained with NES2RA (K=1000)
Dataset ID	Gene ID	Functional annotation	Best arabidopsis match	Gene Ontology
VIT_12s0055g01030	Peroxidase	Metabolism.Primary metabolism.Amino acid metabolism.	AT5G64120	GO:0005509;calcium ion binding;F|GO:0009055;electron carrier activity;F|GO:0006979;response to oxidative stress;P|GO:0046872;metal ion binding;F|GO:0004601;peroxidase activity;F|GO:0005506;iron ion binding;F|GO:0016491;oxidoreductase activity;F|GO:0055114;oxidation reduction;P|GO:0020037;heme binding;F
VIT_06s0080g00840	Integral membrane family protein	Unknown...	AT2G27370	GO:0016021;integral to membrane;C|GO:0016020;membrane;C
VIT_14s0068g00160	No hit	No hit...
VIT_12s0055g01070	Peroxidase	Metabolism.Primary metabolism.Amino acid metabolism.	AT5G39580	GO:0005509;calcium ion binding;F|GO:0009055;electron carrier activity;F|GO:0006979;response to oxidative stress;P|GO:0046872;metal ion binding;F|GO:0004601;peroxidase activity;F|GO:0005506;iron ion binding;F|GO:0016491;oxidoreductase activity;F|GO:0055114;oxidation reduction;P|GO:0020037;heme binding;F
VIT_12s0055g00990	Peroxidase	Metabolism.Primary metabolism.Amino acid metabolism.	AT5G64120
VIT_15s0045g01500	No hit	No hit...
VIT_05s0051g00400	Disease resistance-responsive family	Diverse functions.Gene family with diverse functions.NBS-LRR superfamily.	AT3G24020	GO:0016020;membrane;C
VIT_02s0025g00870	No hit	No hit...
VIT_00s0264g00090	Phospholipase D delta isoform 1b	Metabolism.Primary metabolism.Lipid metabolism.	AT4G35790	GO:0003824;catalytic activity;F|GO:0005509;calcium ion binding;F|GO:0016020;membrane;C|GO:0004630;phospholipase D activity;F|GO:0046470;phosphatidylcholine metabolic process;P|GO:0008152;metabolic process;P
VIT_18s0001g09250	Lateral organ boundaries protein 38	Regulation overview.Regulation of gene expression.Regulation of transcription.	AT3G49940
VIT_18s0001g01010	Laccase	Metabolism.single reactions..	AT5G09360	GO:0016491;oxidoreductase activity;F|GO:0005507;copper ion binding;F|GO:0008471;laccase activity;F|GO:0055114;oxidation reduction;P|GO:0048046;apoplast;C|GO:0046872;metal ion binding;F|GO:0046274;lignin catabolic process;P
VIT_14s0081g00050	PATHOgenesIS-related 4	Response to stimulus.Stress response.Biotic stress response.	AT3G04720	GO:0050832;defense response to fungus;P|GO:0042742;defense response to bacterium;P|GO:0008061;chitin binding;F|GO:0006032;chitin catabolic process;P|GO:0004568;chitinase activity;F|GO:0016998;cell wall macromolecule catabolic process;P
VIT_16s0100g00960	Stilbene synthase [Vitis pseudoreticulata]	Metabolism.Secondary metabolism.Phenylpropanoid metabolism.	AT5G13930	GO:0050350;trihydroxystilbene synthase activity;F|GO:0006950;response to stress;P|GO:0016210;naringenin-chalcone synthase activity;F|GO:0005737;cytoplasm;C|GO:0008152;metabolic process;P|GO:0003824;catalytic activity;F|GO:0008415;acyltransferase activity;F|GO:0009058;biosynthetic process;P|GO:0006952;defense response;P|GO:0016747;transferase activity, transferring acyl groups other than amino-acy…
VIT_01s0010g01970	Anionic peroxidase	Metabolism.Primary metabolism.Amino acid metabolism.	AT1G14550	GO:0005509;calcium ion binding;F|GO:0009055;electron carrier activity;F|GO:0006979;response to oxidative stress;P|GO:0046872;metal ion binding;F|GO:0004601;peroxidase activity;F|GO:0005506;iron ion binding;F|GO:0016491;oxidoreductase activity;F|GO:0055114;oxidation reduction;P|GO:0020037;heme binding;F
VIT_19s0090g00510	Unknown protein	Unknown...	AT4G04630
VIT_05s0049g01010	Myb domain protein 14	Regulation overview.Regulation of gene expression.Regulation of transcription.	AT3G23250	GO:0006350;transcription;P|GO:0003677;DNA binding;F|GO:0045449;regulation of transcription;P|GO:0006950;response to stress;P|GO:0005634;nucleus;C
VIT_07s0005g01520	WRKY DNA-binding protein 35	Regulation overview.Regulation of gene expression.Regulation of transcription.	AT2G34830	GO:0006350;transcription;P|GO:0003677;DNA binding;F|GO:0045449;regulation of transcription;P|GO:0043565;sequence-specific DNA binding;F|GO:0003700;transcription factor activity;F|GO:0005634;nucleus;C
VIT_11s0037g00810	Unknown protein	Unknown...	AT4G30780
VIT_13s0106g00320	Lipase GDSL	Unclear...	AT5G03610	GO:0006629;lipid metabolic process;P|GO:0016788;hydrolase activity, acting on ester bonds;F|GO:0016787;hydrolase activity;F|GO:0005576;extracellular region;C|GO:0016042;lipid catabolic process;P
VIT_09s0018g02030	EXO70-G1 protein	Transport overview.Macromolecule transport.Protein transport.	AT4G31540	GO:0006887;exocytosis;P|GO:0000145;exocyst;C
VIT_16s0039g01450	Growth-regulating factor 5	Regulation overview.Regulation of gene expression.Regulation of transcription.	AT3G13960	GO:0045449;regulation of transcription;P|GO:0016818;hydrolase activity, acting on acid anhydrides, in phosphorus-containing anhydrides;F|GO:0005524;ATP binding;F|GO:0005634;nucleus;C
VIT_17s0000g07770	LTCOR11	Signaling.Hormone Signaling.Gibberellic acid Signaling.	AT5G14920
VIT_00s0824g00020	Basic helix-loop-helix (bHLH) family	Regulation overview.Regulation of gene expression.Regulation of transcription.	AT4G37850	GO:0016491;oxidoreductase activity;F|GO:0045449;regulation of transcription;P|GO:0032440;2-alkenal reductase activity;F|GO:0055114;oxidation reduction;P|GO:0030528;transcription regulator activity;F|GO:0005634;nucleus;C
VIT_12s0059g02580	CRK10 (cysteine-rich RLK10)	Signaling.Signaling pathway.Protein kinase.	AT4G23180
VIT_08s0007g05220	Unknown	Unknown...
VIT_14s0171g00050	Cf-2 gene	Response to stimulus.Stress response.Biotic stress response.	AT4G20140	GO:0016491;oxidoreductase activity;F|GO:0016301;kinase activity;F|GO:0005515;protein binding;F|GO:0032440;2-alkenal reductase activity;F|GO:0055114;oxidation reduction;P
VIT_01s0011g02780	Unknown protein	Unknown...	AT5G23100
VIT_03s0017g02120	UDP-glucose flavonoid 3-O-glucosyltransferase 2	Metabolism.Secondary metabolism.Phenylpropanoid metabolism.	AT3G21790	GO:0016758;transferase activity, transferring hexosyl groups;F|GO:0008152;metabolic process;P|GO:0047213;anthocyanidin 3-O-glucosyltransferase activity;F|GO:0016740;transferase activity;F|GO:0016757;transferase activity, transferring glycosyl groups;F
VIT_13s0019g02080	DNA-binding protein	Metabolism.Primary metabolism.Nucleobase, nucleoside, nucleotide, nucleic acid metabolism.	AT3G55560	GO:0003677;DNA binding;F
VIT_16s0100g01040	Stilbene synthase - grape	Metabolism.Secondary metabolism.Phenylpropanoid metabolism.	AT5G13930	GO:0050350;trihydroxystilbene synthase activity;F|GO:0006950;response to stress;P|GO:0016210;naringenin-chalcone synthase activity;F|GO:0005737;cytoplasm;C|GO:0008152;metabolic process;P|GO:0003824;catalytic activity;F|GO:0008415;acyltransferase activity;F|GO:0009058;biosynthetic process;P|GO:0006952;defense response;P|GO:0016747;transferase activity, transferring acyl groups other than amino-acy…
VIT_06s0080g00910	F-box family protein	Metabolism.Primary metabolism.Protein metabolism and modification.	AT2G27310
VIT_05s0062g00460	UDP-glucose:flavonoid 7-O-glucosyltransferase	Metabolism.Secondary metabolism.Phenylpropanoid metabolism.	AT4G15550	GO:0016758;transferase activity, transferring hexosyl groups;F|GO:0008152;metabolic process;P|GO:0016740;transferase activity;F|GO:0016757;transferase activity, transferring glycosyl groups;F
VIT_18s0089g01150	Wall-associated kinase 2 (WAK2)	Signaling.Signaling pathway.Protein kinase.	AT1G16260	GO:0016021;integral to membrane;C|GO:0004672;protein kinase activity;F|GO:0004674;protein serine/threonine kinase activity;F|GO:0005509;calcium ion binding;F|GO:0004709;MAP kinase kinase kinase activity;F|GO:0004713;protein tyrosine kinase activity;F|GO:0005524;ATP binding;F|GO:0016301;kinase activity;F|GO:0006468;protein amino acid phosphorylation;P|GO:0000166;nucleotide binding;F|GO:0016740;tra…
VIT_13s0067g00990	Heat shock protein-related	Metabolism.Primary metabolism.Protein metabolism and modification.	AT2G29970	GO:0005524;ATP binding;F
VIT_04s0008g00460	Unknown protein	Unknown...	AT5G56550
VIT_19s0014g04080	Serine/threonine-protein kinase receptor ARK3	Signaling.Signaling pathway.Protein kinase.	AT4G21380	GO:0004672;protein kinase activity;F|GO:0004674;protein serine/threonine kinase activity;F|GO:0004715;non-membrane spanning protein tyrosine kinase activity;F|GO:0005529;sugar binding;F|GO:0004713;protein tyrosine kinase activity;F|GO:0005524;ATP binding;F|GO:0048544;recognition of pollen;P|GO:0016301;kinase activity;F|GO:0006468;protein amino acid phosphorylation;P|GO:0000166;nucleotide binding;…
VIT_02s0012g03100	No hit	No hit...
VIT_12s0134g00650	Anthocyanin 5-aromatic acyltransferase	Metabolism.Secondary metabolism.Phenylpropanoid metabolism.	AT1G03495	GO:0008415;acyltransferase activity;F|GO:0016747;transferase activity, transferring acyl groups other than amino-acyl groups;F|GO:0016740;transferase activity;F
VIT_10s0003g04320	PINOID	Signaling.Hormone Signaling.Auxin Signaling.	AT2G34650	GO:0004674;protein serine/threonine kinase activity;F|GO:0004672;protein kinase activity;F|GO:0042802;identical protein binding;F|GO:0009926;auxin polar transport;P|GO:0004713;protein tyrosine kinase activity;F|GO:0004697;protein kinase C activity;F|GO:0009734;auxin mediated signaling pathway;P|GO:0006468;protein amino acid phosphorylation;P|GO:0016301;kinase activity;F|GO:0005515;protein binding…
VIT_14s0036g00460	Myb domain protein 102	Regulation overview.Regulation of gene expression.Regulation of transcription.	AT3G23250	GO:0003677;DNA binding;F|GO:0045449;regulation of transcription;P|GO:0005634;nucleus;C
VIT_05s0077g01390	Zinc finger (C2H2 type) protein (ZFP6)	Regulation overview.Regulation of gene expression.Regulation of transcription.		GO:0008270;zinc ion binding;F|GO:0005622;intracellular;C
VIT_11s0016g01070	Cathepsin H	Metabolism.Primary metabolism.Protein metabolism and modification.	AT3G45310	GO:0004197;cysteine-type endopeptidase activity;F|GO:0005773;vacuole;C|GO:0006508;proteolysis;P|GO:0008233;peptidase activity;F|GO:0008234;cysteine-type peptidase activity;F|GO:0016787;hydrolase activity;F
VIT_03s0063g01350	Dof zinc finger protein DOF5.8	Regulation overview.Regulation of gene expression.Regulation of transcription.	AT5G66940	GO:0006350;transcription;P|GO:0003677;DNA binding;F|GO:0045449;regulation of transcription;P|GO:0008270;zinc ion binding;F|GO:0046872;metal ion binding;F|GO:0005634;nucleus;C
VIT_05s0049g00010	Cellulose synthase CSLG2	Cellular process.Cellular component organization and biogenesis.Cell wall organization and biogenesis.	AT4G24000	GO:0016021;integral to membrane;C|GO:0016020;membrane;C|GO:0030244;cellulose biosynthetic process;P|GO:0016760;cellulose synthase (UDP-forming) activity;F|GO:0016740;transferase activity;F|GO:0016757;transferase activity, transferring glycosyl groups;F
VIT_02s0025g02610	Basic helix-loop-helix (bHLH) family	Regulation overview.Regulation of gene expression.Regulation of transcription.	AT4G00870	GO:0016491;oxidoreductase activity;F|GO:0045449;regulation of transcription;P|GO:0032440;2-alkenal reductase activity;F|GO:0055114;oxidation reduction;P|GO:0030528;transcription regulator activity;F|GO:0005634;nucleus;C
VIT_15s0046g00650	Wax synthase	Metabolism.single reactions..	AT3G49200
VIT_07s0104g01640	Nuclear transcription factor Y subunit B-5	Regulation overview.Regulation of gene expression.Regulation of transcription.	AT2G47810	GO:0003677;DNA binding;F|GO:0043565;sequence-specific DNA binding;F|GO:0005622;intracellular;C|GO:0006355;regulation of transcription, DNA-dependent;P|GO:0005634;nucleus;C
VIT_19s0014g03930	TRM5 tRNA methyltransferase 5	Unclassified...	AT4G27340	GO:0016021;integral to membrane;C|GO:0008236;serine-type peptidase activity;F|GO:0008168;methyltransferase activity;F|GO:0016740;transferase activity;F
VIT_02s0012g01390	Unknown	Unknown...		GO:0005886;plasma membrane;C
VIT_08s0040g01220	Auxin efflux carrier protein 10	Signaling.Hormone Signaling.Auxin Signaling.	AT1G73590	GO:0016021;integral to membrane;C
VIT_08s0105g00200	U-box domain-containing protein	Unknown...	AT3G11840	GO:0004842;ubiquitin-protein ligase activity;F|GO:0016567;protein ubiquitination;P|GO:0005488;binding;F|GO:0000151;ubiquitin ligase complex;C
VIT_10s0092g00480	CYP71D10p	Metabolism.Secondary metabolism.Terpenoid metabolism.	AT3G26330	GO:0009055;electron carrier activity;F|GO:0046872;metal ion binding;F|GO:0005506;iron ion binding;F|GO:0016491;oxidoreductase activity;F|GO:0055114;oxidation reduction;P|GO:0050592;4-hydroxyphenylacetaldehyde oxime monooxygenase activity;F|GO:0020037;heme binding;F|GO:0004497;monooxygenase activity;F
VIT_16s0022g02240	Basic helix-loop-helix (bHLH) family	Regulation overview.Regulation of gene expression.Regulation of transcription.	AT4G25400	GO:0045449;regulation of transcription;P|GO:0030528;transcription regulator activity;F|GO:0005634;nucleus;C
VIT_10s0116g00780	Dalcochinin 8'-O-beta-glucoside beta-glucosidase	Unclassified...	AT1G61820	GO:0005975;carbohydrate metabolic process;P|GO:0016787;hydrolase activity;F|GO:0008152;metabolic process;P|GO:0003824;catalytic activity;F|GO:0016798;hydrolase activity, acting on glycosyl bonds;F|GO:0043169;cation binding;F|GO:0008422;beta-glucosidase activity;F|GO:0004553;hydrolase activity, hydrolyzing O-glycosyl compounds;F
VIT_16s0100g01150	Stilbene synthase [Vitis vinifera]	Metabolism.Secondary metabolism.Phenylpropanoid metabolism.	AT5G13930	GO:0050350;trihydroxystilbene synthase activity;F|GO:0006950;response to stress;P|GO:0016210;naringenin-chalcone synthase activity;F|GO:0005737;cytoplasm;C|GO:0008152;metabolic process;P|GO:0003824;catalytic activity;F|GO:0008415;acyltransferase activity;F|GO:0009058;biosynthetic process;P|GO:0006952;defense response;P|GO:0016747;transferase activity, transferring acyl groups other than amino-acy…
VIT_00s0748g00020	Receptor kinase RK20-1	Signaling.Signaling pathway.Protein kinase.	AT4G05200	GO:0006468;protein amino acid phosphorylation;P|GO:0004672;protein kinase activity;F|GO:0016301;kinase activity;F|GO:0004674;protein serine/threonine kinase activity;F|GO:0004713;protein tyrosine kinase activity;F|GO:0000166;nucleotide binding;F|GO:0005524;ATP binding;F
VIT_07s0031g00460	Nicotinate phosphoribosyltransferase	Metabolism.Primary metabolism.Coenzyme and prosthetic group metabolism.	AT2G23420	GO:0004516;nicotinate phosphoribosyltransferase activity;F|GO:0016740;transferase activity;F|GO:0019363;pyridine nucleotide biosynthetic process;P|GO:0016757;transferase activity, transferring glycosyl groups;F
VIT_01s0011g04220	Unknown	Unknown...		GO:0004222;metalloendopeptidase activity;F|GO:0003677;DNA binding;F|GO:0045449;regulation of transcription;P|GO:0000156;two-component response regulator activity;F|GO:0006508;proteolysis;P|GO:0000160;two-component signal transduction system (phosphorelay);P|GO:0006355;regulation of transcription, DNA-dependent;P|GO:0005634;nucleus;C
VIT_14s0083g00700	BZIP transcription factor BZIP42	Regulation overview.Regulation of gene expression.Regulation of transcription.	AT3G30530	GO:0003677;DNA binding;F|GO:0046983;protein dimerization activity;F|GO:0043565;sequence-specific DNA binding;F|GO:0003700;transcription factor activity;F|GO:0006355;regulation of transcription, DNA-dependent;P|GO:0005634;nucleus;C
VIT_06s0004g06480	CYP71E	Metabolism.Secondary metabolism.Terpenoid metabolism.	AT3G26300	GO:0016021;integral to membrane;C|GO:0016705;oxidoreductase activity, acting on paired donors, with incorporation or reduction of molecular oxygen;F|GO:0005783;endoplasmic reticulum;C|GO:0009055;electron carrier activity;F|GO:0016020;membrane;C|GO:0046872;metal ion binding;F|GO:0005506;iron ion binding;F|GO:0016491;oxidoreductase activity;F|GO:0050592;4-hydroxyphenylacetaldehyde oxime monooxygena…
VIT_16s0100g01110	Resveratrol synthase (RS1)	Metabolism.Secondary metabolism.Phenylpropanoid metabolism.	AT5G13930	GO:0009058;biosynthetic process;P|GO:0008415;acyltransferase activity;F
VIT_01s0127g00680	SRO2 (similar to rcd one 2)	Metabolism.Primary metabolism.Coenzyme and prosthetic group metabolism.	AT1G23550	GO:0003950;NAD+ ADP-ribosyltransferase activity;F|GO:0005634;nucleus;C
VIT_00s0480g00020	Hydroxyproline-rich glycoprotein family protein	Unknown...	AT4G04980
VIT_05s0094g01530	ARL (ARGOS)	Metabolism.Primary metabolism.Protein metabolism and modification.		GO:0009741;response to brassinosteroid stimulus;P|GO:0016049;cell growth;P|GO:0009742;brassinosteroid mediated signaling;P|GO:0035265;organ growth;P|GO:0005622;intracellular;C
VIT_12s0059g00110	Ankyrin repeat	Transport overview.Accessory factors involved in transport.Auxiliary transport proteins.	AT4G03500
VIT_05s0102g00610	No hit	No hit...
VIT_10s0003g04090	Remorin	Unclear...	AT1G30320	GO:0005886;plasma membrane;C
VIT_14s0068g01780	Squamosa promoter-binding protein 13 (SPL13)	Regulation overview.Regulation of gene expression.Regulation of transcription.	AT5G50570	GO:0003677;DNA binding;F|GO:0005634;nucleus;C
VIT_16s0013g00060	Germin-like protein 3 [Vitis vinifera]	Metabolism.Primary metabolism.Generation of metabolite precursors and energy.	AT3G05950	GO:0016491;oxidoreductase activity;F|GO:0030145;manganese ion binding;F|GO:0055114;oxidation reduction;P|GO:0046872;metal ion binding;F|GO:0048046;apoplast;C|GO:0045735;nutrient reservoir activity;F|GO:0004872;receptor activity;F|GO:0050162;oxalate oxidase activity;F
VIT_15s0021g02290	Squamosa promoter-binding protein 2 (SPL2)	Regulation overview.Regulation of gene expression.Regulation of transcription.	AT5G43270	GO:0006350;transcription;P|GO:0003677;DNA binding;F|GO:0045449;regulation of transcription;P|GO:0008270;zinc ion binding;F|GO:0046872;metal ion binding;F|GO:0005634;nucleus;C
VIT_08s0007g02550	Ovate family protein 6 OFP6	Development.Reproductive development.Fruit development.
VIT_18s0001g08650	Growth-regulating factor 1	Regulation overview.Regulation of gene expression.Regulation of transcription.	AT2G22840	GO:0045449;regulation of transcription;P|GO:0016818;hydrolase activity, acting on acid anhydrides, in phosphorus-containing anhydrides;F|GO:0005524;ATP binding;F|GO:0005634;nucleus;C
VIT_18s0072g00260	Ethylene-responsive transcription factor related to APETALA2 6	Signaling.Hormone Signaling.Ethylene Signaling.		GO:0006350;transcription;P|GO:0003677;DNA binding;F|GO:0045449;regulation of transcription;P|GO:0003700;transcription factor activity;F|GO:0006355;regulation of transcription, DNA-dependent;P|GO:0005634;nucleus;C
VIT_10s0042g00840	Stilbene synthase [Vitis pseudoreticulata]	Metabolism.Secondary metabolism.Phenylpropanoid metabolism.	AT5G13930	GO:0003824;catalytic activity;F|GO:0009058;biosynthetic process;P|GO:0008415;acyltransferase activity;F|GO:0016747;transferase activity, transferring acyl groups other than amino-acyl groups;F|GO:0016210;naringenin-chalcone synthase activity;F|GO:0008152;metabolic process;P|GO:0016740;transferase activity;F
VIT_08s0007g01930	Anthranilate N-benzoyltransferase	Metabolism.Primary metabolism.Amino acid metabolism.	AT5G01210	GO:0008415;acyltransferase activity;F|GO:0016747;transferase activity, transferring acyl groups other than amino-acyl groups;F|GO:0047672;anthranilate N-benzoyltransferase activity;F|GO:0016740;transferase activity;F
VIT_07s0141g00060	Beta-ketoacyl-CoA-synthase	Metabolism.Primary metabolism.Lipid metabolism.	AT5G43760	GO:0016021;integral to membrane;C|GO:0006970;response to osmotic stress;P|GO:0009922;fatty acid elongase activity;F|GO:0006633;fatty acid biosynthetic process;P|GO:0010345;suberin biosynthetic process;P|GO:0016020;membrane;C|GO:0008152;metabolic process;P|GO:0003824;catalytic activity;F|GO:0009409;response to cold;P|GO:0008415;acyltransferase activity;F|GO:0009611;response to wounding;P|GO:000941…
VIT_06s0061g00790	Pheophorbide a oxygenase	Metabolism.Primary metabolism.Cofactor metabolism.	AT3G44880	GO:0016491;oxidoreductase activity;F|GO:0009055;electron carrier activity;F|GO:0055114;oxidation reduction;P|GO:0010277;chlorophyllide a oxygenase activity;F|GO:0046872;metal ion binding;F|GO:0051536;iron-sulfur cluster binding;F|GO:0005506;iron ion binding;F|GO:0051537;2 iron, 2 sulfur cluster binding;F
VIT_07s0151g00260	Quinone-oxidoreductase, Chloroplast	Metabolism.Primary metabolism.Generation of metabolite precursors and energy.	AT4G13010	GO:0005886;plasma membrane;C|GO:0016020;membrane;C|GO:0008270;zinc ion binding;F|GO:0008152;metabolic process;P|GO:0009507;chloroplast;C|GO:0016491;oxidoreductase activity;F|GO:0009536;plastid;C|GO:0003824;catalytic activity;F|GO:0009706;chloroplast inner membrane;C|GO:0005773;vacuole;C|GO:0055114;oxidation reduction;P|GO:0009528;plastid inner membrane;C|GO:0005488;binding;F|GO:0009535;chloroplas…
VIT_12s0134g00660	Anthocyanidin 3-O-glucoside-6''-O-malonyltransferase	Metabolism.Secondary metabolism.Phenylpropanoid metabolism.	AT1G03495
VIT_02s0025g00550	Unknown protein	Unknown...	AT1G64080	GO:0005886;plasma membrane;C
VIT_15s0048g00640	L-lactate dehydrogenase	Metabolism.Primary metabolism.Carbohydrate metabolism.	AT4G17260	GO:0019642;anaerobic glycolysis;P|GO:0006096;glycolysis;P|GO:0005975;carbohydrate metabolic process;P|GO:0005737;cytoplasm;C|GO:0008152;metabolic process;P|GO:0044262;cellular carbohydrate metabolic process;P|GO:0016616;oxidoreductase activity, acting on the CH-OH group of donors, NAD or NADP as acceptor;F|GO:0016491;oxidoreductase activity;F|GO:0003824;catalytic activity;F|GO:0004459;L-lactate d…
VIT_16s0100g00690	Ankyrin repeat	Transport overview.Accessory factors involved in transport.Auxiliary transport proteins.	AT5G07270	GO:0004842;ubiquitin-protein ligase activity;F|GO:0005515;protein binding;F|GO:0008270;zinc ion binding;F|GO:0046872;metal ion binding;F
VIT_05s0077g02270	Unknown protein	Unknown...	AT5G49100
VIT_03s0180g00150	Receptor protein kinase	Signaling.Signaling pathway.Protein kinase.	AT4G37250	GO:0004672;protein kinase activity;F|GO:0004674;protein serine/threonine kinase activity;F|GO:0032440;2-alkenal reductase activity;F|GO:0004713;protein tyrosine kinase activity;F|GO:0005524;ATP binding;F|GO:0004872;receptor activity;F|GO:0016491;oxidoreductase activity;F|GO:0016301;kinase activity;F|GO:0006468;protein amino acid phosphorylation;P|GO:0005515;protein binding;F|GO:0055114;oxidation …
VIT_14s0108g00160	Pyrrolo-quinoline quinone	Transport overview.Channels and pores.ß-Barrel porins.		GO:0055114;oxidation reduction;P|GO:0016614;oxidoreductase activity, acting on CH-OH group of donors;F
VIT_13s0156g00170	Molybdopterin synthase (CNX2)	Metabolism.Primary metabolism.Coenzyme and prosthetic group metabolism.	AT2G31955	GO:0006777;Mo-molybdopterin cofactor biosynthetic process;P|GO:0046872;metal ion binding;F|GO:0008152;metabolic process;P|GO:0051539;4 iron, 4 sulfur cluster binding;F|GO:0005506;iron ion binding;F|GO:0003824;catalytic activity;F|GO:0019008;molybdopterin synthase complex;C|GO:0005525;GTP binding;F|GO:0000166;nucleotide binding;F|GO:0051536;iron-sulfur cluster binding;F
VIT_04s0079g00700	Protein kinase CRK1 CRK1 protein(Cdc2-related kinase 1)	Signaling.Signaling pathway.Protein kinase.	AT1G53050	GO:0005886;plasma membrane;C|GO:0004672;protein kinase activity;F|GO:0004674;protein serine/threonine kinase activity;F|GO:0004713;protein tyrosine kinase activity;F|GO:0005524;ATP binding;F|GO:0016301;kinase activity;F|GO:0006468;protein amino acid phosphorylation;P|GO:0008353;RNA polymerase II carboxy-terminal domain kinase activity;F|GO:0051301;cell division;P|GO:0000166;nucleotide binding;F|G…
VIT_04s0008g00950	Calcineurin B protein 10	Signaling.Signaling pathway.Calcium sensors and Signaling.	AT4G33000	GO:0005509;calcium ion binding;F
VIT_15s0046g00930	Zinc finger (C3HC4-type ring finger)	Regulation overview.Regulation of gene expression.Regulation of transcription.	AT2G25410	GO:0005515;protein binding;F|GO:0008270;zinc ion binding;F|GO:0046872;metal ion binding;F
VIT_01s0011g03090	Allene oxide cyclase	Metabolism.Primary metabolism.Lipid metabolism.	AT1G13280	GO:0016853;isomerase activity;F|GO:0046423;allene-oxide cyclase activity;F|GO:0009507;chloroplast;C
VIT_02s0236g00120	Unknown	Unknown...
VIT_09s0002g04180	Unknown protein	Unknown...	AT1G52200	GO:0005886;plasma membrane;C|GO:0006979;response to oxidative stress;P
VIT_09s0002g01540	Unknown protein	Unknown...	AT3G14000	GO:0005634;nucleus;C
VIT_17s0000g05950	PRE1 (Paclobutrazol resistance1)	Regulation overview.Regulation of gene expression.Regulation of transcription.	AT3G28857
VIT_00s0743g00020	S-locus lectin protein kinase	Signaling.Signaling pathway.Protein kinase.	AT1G11330	GO:0048544;recognition of pollen;P|GO:0006468;protein amino acid phosphorylation;P|GO:0004672;protein kinase activity;F|GO:0004674;protein serine/threonine kinase activity;F|GO:0005529;sugar binding;F|GO:0004713;protein tyrosine kinase activity;F|GO:0005524;ATP binding;F
VIT_06s0004g07820	Asp/Glu racemase	Unclear...	AT1G08070
VIT_14s0083g00930	BIM2 (BES1-interacting Myc-like protein 2)	Signaling.Hormone Signaling.Brassinosteroid Signaling.	AT1G69010	GO:0045449;regulation of transcription;P|GO:0030528;transcription regulator activity;F|GO:0005634;nucleus;C
VIT_07s0031g01270	Ring-H2 finger A2A	Regulation overview.Regulation of gene expression.Regulation of transcription.		GO:0005515;protein binding;F|GO:0008270;zinc ion binding;F|GO:0046872;metal ion binding;F
VIT_19s0014g01020	Protein transport protein Sec61 subunit alpha	Transport overview.Macromolecule transport.Protein transport.	AT2G34250	GO:0015450;P-P-bond-hydrolysis-driven protein transmembrane transporter activity;F|GO:0016887;ATPase activity;F|GO:0015031;protein transport;P|GO:0016020;membrane;C|GO:0005524;ATP binding;F
VIT_03s0110g00080	Unknown	Unknown...

## Sheet: ABA
First 100 genes of the expansion list obtained with NES2RA (K=1000)
Dataset ID	Gene ID	Functional annotation	Best arabidopsis match	Gene Ontology
VIT_18s0001g10150	Ethylene-responsive transcription factor ERF011	Signaling.Hormone Signaling.Ethylene Signaling.	AT5G52010	GO:0006350;transcription;P|GO:0003677;DNA binding;F|GO:0045449;regulation of transcription;P|GO:0003700;transcription factor activity;F|GO:0006355;regulation of transcription, DNA-dependent;P|GO:0005634;nucleus;C
VIT_11s0016g03170	Arabidopsis histidine phosphotransfer AHP4	Signaling.Hormone Signaling.Cytokinin Signaling.	AT3G16360	GO:0016491;oxidoreductase activity;F|GO:0004871;signal transducer activity;F|GO:0032440;2-alkenal reductase activity;F|GO:0055114;oxidation reduction;P|GO:0000160;two-component signal transduction system (phosphorelay);P|GO:0016740;transferase activity;F
VIT_15s0046g01440	BZip transcription factor G- box binding factor 3	Regulation overview.Regulation of gene expression.Regulation of transcription.	AT2G46270	GO:0003677;DNA binding;F|GO:0045449;regulation of transcription;P|GO:0006351;transcription, DNA-dependent;P|GO:0043565;sequence-specific DNA binding;F|GO:0046983;protein dimerization activity;F|GO:0003700;transcription factor activity;F|GO:0006355;regulation of transcription, DNA-dependent;P|GO:0005634;nucleus;C
VIT_06s0004g05650	Unknown protein	Unknown...	AT5G59080	0
VIT_04s0023g01360	G-box binding factor 1 (GBF1)	Transport overview.Macromolecule transport.Protein transport.	AT4G36730	GO:0003677;DNA binding;F|GO:0045449;regulation of transcription;P|GO:0006351;transcription, DNA-dependent;P|GO:0043565;sequence-specific DNA binding;F|GO:0046983;protein dimerization activity;F|GO:0003700;transcription factor activity;F|GO:0006355;regulation of transcription, DNA-dependent;P|GO:0005634;nucleus;C
VIT_16s0050g01960	Curculin (mannose-binding) lectin	Unknown...	AT5G24080	GO:0006468;protein amino acid phosphorylation;P|GO:0004672;protein kinase activity;F|GO:0016301;kinase activity;F|GO:0004674;protein serine/threonine kinase activity;F|GO:0004713;protein tyrosine kinase activity;F|GO:0000166;nucleotide binding;F|GO:0005524;ATP binding;F
VIT_06s0080g00790	MYB divaricata	Development.Reproductive development.Flower development.	AT5G04760	GO:0003677;DNA binding;F|GO:0045449;regulation of transcription;P|GO:0005634;nucleus;C
VIT_12s0057g00260	External rotenone-insensitive NADPH dehydrogenase	Metabolism.Primary metabolism.Generation of metabolite precursors and energy.	AT4G28220	GO:0016491;oxidoreductase activity;F|GO:0050660;FAD binding;F|GO:0005509;calcium ion binding;F|GO:0055114;oxidation reduction;P|GO:0008137;NADH dehydrogenase (ubiquinone) activity;F|GO:0031314;extrinsic to mitochondrial inner membrane;C|GO:0003954;NADH dehydrogenase activity;F
VIT_06s0004g05460	Protein phosphatase 2C DBP	Signaling.Hormone Signaling.ABA Signaling.	AT5G59220	GO:0003824;catalytic activity;F|GO:0006470;protein amino acid dephosphorylation;P|GO:0008287;protein serine/threonine phosphatase complex;C|GO:0000287;magnesium ion binding;F|GO:0004721;phosphoprotein phosphatase activity;F|GO:0046872;metal ion binding;F|GO:0016787;hydrolase activity;F|GO:0004722;protein serine/threonine phosphatase activity;F
VIT_04s0044g00130	Unknown protein	Unknown...	AT4G35560	GO:0003824;catalytic activity;F|GO:0004867;serine-type endopeptidase inhibitor activity;F
VIT_08s0007g08250	Nuclear transcription factor Y subunit A-9	Regulation overview.Regulation of gene expression.Regulation of transcription.	AT3G20910	GO:0003677;DNA binding;F|GO:0016602;CCAAT-binding factor complex;C|GO:0003700;transcription factor activity;F|GO:0006355;regulation of transcription, DNA-dependent;P|GO:0005634;nucleus;C
VIT_09s0002g06770	Unknown protein	Unknown...	AT1G52565	0
VIT_10s0092g00710	Receptor protein kinase	Signaling.Signaling pathway.Protein kinase.	AT1G56140	GO:0004672;protein kinase activity;F|GO:0004674;protein serine/threonine kinase activity;F|GO:0004715;non-membrane spanning protein tyrosine kinase activity;F|GO:0004709;MAP kinase kinase kinase activity;F|GO:0032440;2-alkenal reductase activity;F|GO:0004713;protein tyrosine kinase activity;F|GO:0005524;ATP binding;F|GO:0016491;oxidoreductase activity;F|GO:0006468;protein amino acid phosphorylati…
VIT_12s0142g00690	No hit	No hit...		0
VIT_14s0060g02210	Translation initiation factor IF-2	Metabolism.Primary metabolism.Protein metabolism and modification.	AT4G11160	GO:0006413;translational initiation;P|GO:0005525;GTP binding;F|GO:0003924;GTPase activity;F|GO:0000166;nucleotide binding;F|GO:0005622;intracellular;C|GO:0006412;translation;P|GO:0003743;translation initiation factor activity;F
VIT_10s0003g01600	WRKY DNA-binding protein 65	Regulation overview.Regulation of gene expression.Regulation of transcription.	AT1G29280	GO:0006350;transcription;P|GO:0003677;DNA binding;F|GO:0045449;regulation of transcription;P|GO:0043565;sequence-specific DNA binding;F|GO:0003700;transcription factor activity;F|GO:0005634;nucleus;C
VIT_07s0104g00930	Gibberellin receptor GID1L2	Signaling.Hormone Signaling.Gibberellic acid Signaling.	AT3G63010	GO:0008152;metabolic process;P|GO:0016787;hydrolase activity;F|GO:0004872;receptor activity;F
VIT_06s0004g01890	Cu2+-exporting ATPase HMA5 (heavy metal ATPase 5)	Transport overview.Primary Active Transporters.P-P-bond hydrolysis-driven transporters.	AT1G63440	GO:0016021;integral to membrane;C|GO:0005507;copper ion binding;F|GO:0006825;copper ion transport;P|GO:0006754;ATP biosynthetic process;P|GO:0016020;membrane;C|GO:0046872;metal ion binding;F|GO:0016787;hydrolase activity;F|GO:0008152;metabolic process;P|GO:0005524;ATP binding;F|GO:0004008;copper-exporting ATPase activity;F|GO:0016820;hydrolase activity, acting on acid anhydrides, catalyzing trans…
VIT_02s0012g01400	PLATZ transcription factor	Regulation overview.Regulation of gene expression.Regulation of transcription.	AT1G32700	0
VIT_13s0064g00570	Constans interacting protein 6	Development.Reproductive development.Flower development.	AT3G63500	GO:0005515;protein binding;F|GO:0008270;zinc ion binding;F
VIT_17s0000g04050	Lipase family	Unclear...	AT1G73920	GO:0006629;lipid metabolic process;P|GO:0016787;hydrolase activity;F|GO:0004806;triacylglycerol lipase activity;F
VIT_07s0191g00080	GCR2-like 1 ABA receptor	Unclear...	AT5G65280	GO:0003824;catalytic activity;F|GO:0016021;integral to membrane;C|GO:0004872;receptor activity;F
VIT_17s0000g04470	No hit	No hit...		0
VIT_13s0067g02880	Zinc finger (C3HC4-type ring finger)	Regulation overview.Regulation of gene expression.Regulation of transcription.	AT5G01880	GO:0005515;protein binding;F|GO:0008270;zinc ion binding;F|GO:0046872;metal ion binding;F
VIT_07s0005g00410	Glycosyl hydrolase family 1 protein	Metabolism.Primary metabolism.Carbohydrate metabolism.	AT1G02850	GO:0005975;carbohydrate metabolic process;P|GO:0016787;hydrolase activity;F|GO:0008152;metabolic process;P|GO:0003824;catalytic activity;F|GO:0016798;hydrolase activity, acting on glycosyl bonds;F|GO:0043169;cation binding;F|GO:0008422;beta-glucosidase activity;F|GO:0004553;hydrolase activity, hydrolyzing O-glycosyl compounds;F
VIT_16s0050g01850	AAA-type ATPase	Diverse functions.Gene family with diverse functions.AAA-type ATPase domain family.	AT5G52882	GO:0008568;microtubule-severing ATPase activity;F|GO:0000166;nucleotide binding;F|GO:0017111;nucleoside-triphosphatase activity;F|GO:0005524;ATP binding;F|GO:0016787;hydrolase activity;F
VIT_03s0063g01870	Cold acclimation protein WCOR413 protein beta form	Response to stimulus.Stress response.Abiotic stress response.	AT3G50830	0
VIT_19s0177g00300	Glucose 6 phosphate/phosphate translocator-like protein	Transport overview.Electrochemical Potential-driven Transporters.Porters.	AT5G54800	GO:0009624;response to nematode;P|GO:0009536;plastid;C|GO:0016021;integral to membrane;C|GO:0006810;transport;P|GO:0005215;transporter activity;F|GO:0016020;membrane;C|GO:0009507;chloroplast;C
VIT_10s0003g01240	14-3-3 protein GF14 iota (GRF12)	Signaling.Signaling pathway.14-3-3 family interactome.	AT2G42590	GO:0019904;protein domain specific binding;F
VIT_00s0360g00020	Unknown protein	Unknown...	AT3G07310	0
VIT_18s0072g00940	Histidinol-phosphate aminotransferase, chloroplast precursor	Metabolism.Primary metabolism.Amino acid metabolism.	AT5G10330	GO:0004400;histidinol-phosphate transaminase activity;F|GO:0008483;transaminase activity;F|GO:0008652;cellular amino acid biosynthetic process;P|GO:0009507;chloroplast;C|GO:0003824;catalytic activity;F|GO:0009536;plastid;C|GO:0009058;biosynthetic process;P|GO:0000105;histidine biosynthetic process;P|GO:0030170;pyridoxal phosphate binding;F|GO:0016769;transferase activity, transferring nitrogenous…
VIT_13s0156g00100	Unknown protein	Unknown...	AT2G31940	0
VIT_13s0019g00330	Aquaporin TIP1;3	Transport overview.Channels and pores.a-Type channels.	AT4G01470	GO:0016021;integral to membrane;C|GO:0006810;transport;P|GO:0005215;transporter activity;F|GO:0016020;membrane;C
VIT_07s0104g00030	No hit	No hit...		0
VIT_00s0153g00040	S-locus receptor kinase	Signaling.Signaling pathway.Protein kinase.		0
VIT_00s0541g00020	BZIP transcription factor BZIP6	Regulation overview.Regulation of gene expression.Regulation of transcription.		GO:0003677;DNA binding;F|GO:0046983;protein dimerization activity;F|GO:0043565;sequence-specific DNA binding;F|GO:0003700;transcription factor activity;F|GO:0006355;regulation of transcription, DNA-dependent;P|GO:0005634;nucleus;C
VIT_13s0019g04900	Pectate lyase	Cellular process.Cellular component organization and biogenesis.Cell wall organization and biogenesis.	AT5G04310	GO:0031225;anchored to membrane;C|GO:0016829;lyase activity;F|GO:0030570;pectate lyase activity;F|GO:0005509;calcium ion binding;F|GO:0046872;metal ion binding;F
VIT_17s0000g01800	Unknown protein	Unknown...	AT1G67570	GO:0005634;nucleus;C
VIT_05s0077g00430	Galactinol synthase	Metabolism.Primary metabolism.Carbohydrate metabolism.	AT2G47180	GO:0016757;transferase activity, transferring glycosyl groups;F
VIT_19s0093g00550	9-cis-epoxycarotenoid dioxygenase 2	Metabolism.Secondary metabolism.Terpenoid metabolism.	AT3G14440	GO:0045549;9-cis-epoxycarotenoid dioxygenase activity;F|GO:0016702;oxidoreductase activity, acting on single donors with incorporation of molecular oxygen, incorporation of two atoms of oxygen;F
VIT_18s0001g01030	Protein disulfide isomerase	Metabolism.Primary metabolism.Protein metabolism and modification.	AT1G60420	GO:0045454;cell redox homeostasis;P|GO:0016491;oxidoreductase activity;F|GO:0007242;intracellular signaling cascade;P|GO:0008270;zinc ion binding;F|GO:0046872;metal ion binding;F|GO:0016209;antioxidant activity;F
VIT_05s0062g00720	UDP-glucoronosyl/UDP-glucosyl transferase UGT75C1	Metabolism.Secondary metabolism.Phenylpropanoid metabolism.	AT4G14090	GO:0016758;transferase activity, transferring hexosyl groups;F|GO:0008152;metabolic process;P|GO:0016740;transferase activity;F|GO:0016757;transferase activity, transferring glycosyl groups;F
VIT_03s0063g00310	ABA-responsive element-binding protein ABF4	Signaling.Hormone Signaling.ABA Signaling.	AT3G19290	GO:0004672;protein kinase activity;F|GO:0003677;DNA binding;F|GO:0043565;sequence-specific DNA binding;F|GO:0046983;protein dimerization activity;F|GO:0003700;transcription factor activity;F|GO:0006355;regulation of transcription, DNA-dependent;P|GO:0005524;ATP binding;F|GO:0005634;nucleus;C|GO:0006468;protein amino acid phosphorylation;P
VIT_18s0122g01370	Unknown protein	Unknown...	AT1G42440	GO:0042254;ribosome biogenesis;P|GO:0005634;nucleus;C
VIT_16s0050g01940	S-locus lectin protein kinase	Signaling.Signaling pathway.Protein kinase.		0
VIT_07s0031g02710	No hit	No hit...		0
VIT_08s0007g01670	Ribosomal protein L35a (RPL35aC) 60S	Metabolism.Primary metabolism.Protein metabolism and modification.		GO:0005622;intracellular;C|GO:0006412;translation;P|GO:0005840;ribosome;C|GO:0003735;structural constituent of ribosome;F
VIT_18s0001g12450	No hit	No hit...		GO:0003677;DNA binding;F
VIT_16s0100g00220	No hit	No hit...		0
VIT_18s0001g08490	Early-responsive to dehydration	Response to stimulus.Stress response.Abiotic stress response.	AT1G10090	GO:0016020;membrane;C
VIT_00s0710g00010	GCR2-like 1 ABA receptor	Unclear...		GO:0003824;catalytic activity;F
VIT_08s0056g00070	Methylenetetrahydrofolate dehydrogenase	Metabolism.Cellular metabolism.One-carbon metabolism.	AT2G38660	GO:0003824;catalytic activity;F|GO:0004488;methylenetetrahydrofolate dehydrogenase (NADP+) activity;F|GO:0005488;binding;F|GO:0004477;methenyltetrahydrofolate cyclohydrolase activity;F|GO:0008152;metabolic process;P|GO:0016787;hydrolase activity;F|GO:0009396;folic acid and derivative biosynthetic process;P
VIT_01s0011g00410	Nuclear transport factor 2 (NTF2)	Transport overview.Primary Active Transporters.P-P-bond hydrolysis-driven transporters.	AT1G13740	GO:0009737;response to abscisic acid stimulus;P|GO:0005515;protein binding;F|GO:0009738;abscisic acid mediated signaling;P|GO:0006950;response to stress;P|GO:0005634;nucleus;C
VIT_05s0077g00280	Beta-amylase	Metabolism.Primary metabolism.Carbohydrate metabolism.	AT3G23920	GO:0005829;cytosol;C|GO:0000272;polysaccharide catabolic process;P|GO:0005975;carbohydrate metabolic process;P|GO:0016787;hydrolase activity;F|GO:0008152;metabolic process;P|GO:0005634;nucleus;C|GO:0005983;starch catabolic process;P|GO:0016161;beta-amylase activity;F|GO:0003824;catalytic activity;F|GO:0016798;hydrolase activity, acting on glycosyl bonds;F|GO:0043169;cation binding;F
VIT_04s0008g00030	Unknown	Unknown...		0
VIT_08s0007g03640	BZIP transcription factor	Regulation overview.Regulation of gene expression.Regulation of transcription.	AT1G19490	GO:0003677;DNA binding;F|GO:0046983;protein dimerization activity;F|GO:0043565;sequence-specific DNA binding;F|GO:0003700;transcription factor activity;F|GO:0006355;regulation of transcription, DNA-dependent;P|GO:0005634;nucleus;C
VIT_07s0005g03610	NAC domain-containing protein 74	Regulation overview.Regulation of gene expression.Regulation of transcription.	AT4G28530	GO:0003677;DNA binding;F|GO:0045449;regulation of transcription;P
VIT_07s0129g00510	Unknown	Unknown...		0
VIT_03s0017g00250	No hit	No hit...		0
VIT_09s0002g01850	HAB1 (homology toABI1)	Signaling.Hormone Signaling.ABA Signaling.	AT1G72770	GO:0003824;catalytic activity;F|GO:0006470;protein amino acid dephosphorylation;P|GO:0008287;protein serine/threonine phosphatase complex;C|GO:0000287;magnesium ion binding;F|GO:0004721;phosphoprotein phosphatase activity;F|GO:0046872;metal ion binding;F|GO:0016787;hydrolase activity;F|GO:0004722;protein serine/threonine phosphatase activity;F
VIT_19s0014g03130	Stem-specific protein TSJT1	Unknown...	AT4G27450	GO:0005886;plasma membrane;C|GO:0005829;cytosol;C|GO:0005634;nucleus;C
VIT_12s0142g00050	PUMILIO 7 (APUM7)	Regulation overview.Regulation of gene expression.Regulation of translation.	AT1G78160	GO:0003723;RNA binding;F|GO:0005488;binding;F
VIT_05s0102g00860	Unknown protein	Unknown...	AT5G45540	0
VIT_00s0540g00040	ARK3 (Arabidopsis Receptor Kinase 3)	Signaling.Signaling pathway.Protein kinase.	AT4G21380	GO:0004672;protein kinase activity;F|GO:0004674;protein serine/threonine kinase activity;F|GO:0004713;protein tyrosine kinase activity;F|GO:0006032;chitin catabolic process;P|GO:0005975;carbohydrate metabolic process;P|GO:0005524;ATP binding;F|GO:0004568;chitinase activity;F|GO:0006468;protein amino acid phosphorylation;P|GO:0003824;catalytic activity;F|GO:0043169;cation binding;F|GO:0000166;nucl…
VIT_11s0149g00300	Chitinase, class V	Metabolism.Primary metabolism.Carbohydrate metabolism.	AT4G19810	GO:0004672;protein kinase activity;F|GO:0004674;protein serine/threonine kinase activity;F|GO:0004713;protein tyrosine kinase activity;F|GO:0006032;chitin catabolic process;P|GO:0005975;carbohydrate metabolic process;P|GO:0005524;ATP binding;F|GO:0004568;chitinase activity;F|GO:0004872;receptor activity;F|GO:0016301;kinase activity;F|GO:0006468;protein amino acid phosphorylation;P|GO:0003824;cata…
VIT_19s0014g05090	Thioredoxin h	Cellular process.Cellular homeostasis.Cell redox homeostasis.	AT1G11530	GO:0045454;cell redox homeostasis;P
VIT_08s0040g00670	4-alpha-glucanotransferase	Metabolism.Primary metabolism.Carbohydrate metabolism.	AT2G40840	GO:0005829;cytosol;C|GO:0005975;carbohydrate metabolic process;P|GO:0000023;maltose metabolic process;P|GO:0005983;starch catabolic process;P|GO:0030246;carbohydrate binding;F|GO:0003824;catalytic activity;F|GO:0005976;polysaccharide metabolic process;P|GO:0000025;maltose catabolic process;P|GO:0043169;cation binding;F|GO:0004134;4-alpha-glucanotransferase activity;F|GO:0010297;heteroglycan bindi…
VIT_02s0025g02590	Homeobox-leucine zipper protein ATHB-12	Regulation overview.Regulation of gene expression.Regulation of transcription.	AT3G61890	GO:0006970;response to osmotic stress;P|GO:0043565;sequence-specific DNA binding;F|GO:0003700;transcription factor activity;F|GO:0030528;transcription regulator activity;F|GO:0006355;regulation of transcription, DNA-dependent;P|GO:0016563;transcription activator activity;F|GO:0009414;response to water deprivation;P|GO:0003677;DNA binding;F|GO:0006350;transcription;P|GO:0045449;regulation of trans…
VIT_07s0005g00340	Phytochrome A-associated F-box protein	Signaling.Signaling pathway.Light Signaling.	AT4G02440	GO:0048573;photoperiodism, flowering;P|GO:0019941;modification-dependent protein catabolic process;P|GO:0048366;leaf development;P|GO:0005634;nucleus;C|GO:0005515;protein binding;F|GO:0010099;regulation of photomorphogenesis;P|GO:0010017;red or far red light signaling pathway;P|GO:0009585;red, far-red light phototransduction;P
VIT_16s0098g01630	Importin beta-2	Transport overview.Incompletely characterized transport systems.Recognized transporters of unknown biochemical mechanism.	AT5G53480	GO:0008565;protein transporter activity;F|GO:0000059;protein import into nucleus, docking;P|GO:0005643;nuclear pore;C|GO:0006886;intracellular protein transport;P|GO:0005488;binding;F|GO:0005737;cytoplasm;C|GO:0005634;nucleus;C|GO:0009507;chloroplast;C
VIT_18s0041g01830	Glyoxylate reductase	Metabolism.Primary metabolism.Generation of metabolite precursors and energy.	AT1G72190	GO:0004617;phosphoglycerate dehydrogenase activity;F|GO:0048037;cofactor binding;F|GO:0051287;NAD or NADH binding;F|GO:0008152;metabolic process;P|GO:0016616;oxidoreductase activity, acting on the CH-OH group of donors, NAD or NADP as acceptor;F|GO:0016491;oxidoreductase activity;F|GO:0003824;catalytic activity;F|GO:0055114;oxidation reduction;P|GO:0005488;binding;F
VIT_03s0063g02470	No hit	No hit...		0
VIT_01s0010g03460	Caffeoyl-CoA O-methyltransferase	Metabolism.Secondary metabolism.Phenylpropanoid metabolism.	AT1G67980	GO:0042409;caffeoyl-CoA O-methyltransferase activity;F|GO:0008171;O-methyltransferase activity;F|GO:0009809;lignin biosynthetic process;P|GO:0046872;metal ion binding;F|GO:0008168;methyltransferase activity;F|GO:0016740;transferase activity;F
VIT_15s0045g00380	Phosphoesterase	Unclear...	AT3G03530	GO:0005773;vacuole;C|GO:0016020;membrane;C|GO:0016788;hydrolase activity, acting on ester bonds;F|GO:0034480;phosphatidylcholine phospholipase C activity;F|GO:0016787;hydrolase activity;F
VIT_14s0036g01450	Unknown protein	Unknown...	AT3G04350	0
VIT_01s0011g00120	Unknown protein	Unknown...	AT1G69160	GO:0006796;phosphate metabolic process;P|GO:0000287;magnesium ion binding;F|GO:0004427;inorganic diphosphatase activity;F|GO:0005737;cytoplasm;C
VIT_00s0323g00060	Invertase/pectin methylesterase inhibitor	Cellular process.Cellular component organization and biogenesis.Cell wall organization and biogenesis.		GO:0004857;enzyme inhibitor activity;F|GO:0030599;pectinesterase activity;F
VIT_07s0005g01950	Myb domain protein 78	Regulation overview.Regulation of gene expression.Regulation of transcription.	AT3G06490	GO:0003677;DNA binding;F|GO:0045449;regulation of transcription;P|GO:0005634;nucleus;C
VIT_18s0001g03430	Flavonol synthase	Metabolism.Secondary metabolism.Phenylpropanoid metabolism.	AT5G08640	GO:0016491;oxidoreductase activity;F|GO:0055114;oxidation reduction;P|GO:0045431;flavonol synthase activity;F|GO:0005506;iron ion binding;F
VIT_05s0077g01020	GCN5 N-acetyltransferase (GNAT)	Regulation overview.Regulation of gene expression.Regulation of transcription.	AT2G23060	GO:0008080;N-acetyltransferase activity;F|GO:0008152;metabolic process;P|GO:0016740;transferase activity;F
VIT_03s0017g00180	No hit	No hit...		0
VIT_18s0001g06490	Aquaporin PIP1B	Transport overview.Channels and pores.a-Type channels.		0
VIT_03s0038g04330	Unknown	Unknown...		0
VIT_08s0007g01360	Unknown protein	Unknown...	AT5G02020	0
VIT_12s0028g01030	Unknown	Unknown...		0
VIT_06s0004g03140	Isovaleryl-CoA-dehydrogenase (IVD)	Metabolism.Primary metabolism.Amino acid metabolism.	AT3G45300	GO:0016491;oxidoreductase activity;F|GO:0008470;isovaleryl-CoA dehydrogenase activity;F|GO:0050660;FAD binding;F|GO:0016627;oxidoreductase activity, acting on the CH-CH group of donors;F|GO:0003995;acyl-CoA dehydrogenase activity;F|GO:0009055;electron carrier activity;F|GO:0055114;oxidation reduction;P|GO:0008152;metabolic process;P
VIT_11s0149g00060	Unknown	Unknown...		0
VIT_07s0151g00800	Unknown	Unknown...		0
VIT_16s0050g01610	UDP-glycosyltransferase 88A4	Metabolism.Primary metabolism.Carbohydrate metabolism.	AT3G16520	GO:0050505;hydroquinone glucosyltransferase activity;F|GO:0016758;transferase activity, transferring hexosyl groups;F|GO:0008152;metabolic process;P|GO:0016740;transferase activity;F|GO:0016757;transferase activity, transferring glycosyl groups;F
VIT_14s0066g01130	Universal stress protein A	Response to stimulus.Stress response..	AT5G14680	GO:0006950;response to stress;P
VIT_10s0003g00390	Glutaredoxin	Response to stimulus.Stress response.Abiotic stress response.	AT1G28480	GO:0045454;cell redox homeostasis;P|GO:0015035;protein disulfide oxidoreductase activity;F|GO:0009055;electron carrier activity;F
VIT_04s0008g04950	TIFY 8	Regulation overview.Regulation of gene expression.Regulation of transcription.	AT4G32570	0
VIT_19s0015g01730	Uridine/cytidine kinase 1	Metabolism.Primary metabolism.Nucleobase, nucleoside, nucleotide, nucleic acid metabolism.	AT1G55810	GO:0004849;uridine kinase activity;F|GO:0008152;metabolic process;P|GO:0005524;ATP binding;F|GO:0016301;kinase activity;F|GO:0000166;nucleotide binding;F|GO:0016773;phosphotransferase activity, alcohol group as acceptor;F|GO:0016757;transferase activity, transferring glycosyl groups;F|GO:0016740;transferase activity;F
VIT_02s0012g00590	Unknown protein	Unknown...	AT5G46560	GO:0005639;integral to nuclear inner membrane;C
VIT_17s0000g00490	Sterile alpha motif (SAM) domain-containing	Unclear...	AT5G23680	0
VIT_19s0014g02610	RNA-binding S4 domain-containing protein	Unclear...	AT1G53120	GO:0003723;RNA binding;F|GO:0009507;chloroplast;C
VIT_06s0004g05470	Sterol 4-alpha-methyl-oxidase 2 (SMO2)	Metabolism.Primary metabolism.Lipid metabolism.	AT1G07420	GO:0016491;oxidoreductase activity;F|GO:0005783;endoplasmic reticulum;C|GO:0006633;fatty acid biosynthetic process;P|GO:0000254;C-4 methylsterol oxidase activity;F|GO:0055114;oxidation reduction;P|GO:0005506;iron ion binding;F
VIT_14s0060g00730	Galactinol synthase	Metabolism.Primary metabolism.Carbohydrate metabolism.	AT1G56600	GO:0016757;transferase activity, transferring glycosyl groups;F
VIT_18s0041g00490	Proton-dependent oligopeptide transport (POT) family protein	Transport overview.Electrochemical Potential-driven Transporters.Porters.	AT1G22540	GO:0016021;integral to membrane;C|GO:0006810;transport;P|GO:0005215;transporter activity;F|GO:0016020;membrane;C|GO:0006857;oligopeptide transport;P
VIT_02s0025g03290	Hydroxyproline-rich glycoprotein	Cellular process.Cellular component organization and biogenesis.Cell wall organization and biogenesis.	AT4G25620	0

## Sheet: AREB2
First 100 genes of the expansion list obtained with NES2RA (K=1000)
Dataset ID
vit_06s0004g05650
vit_11s0016g03180
vit_01s0011g00410
vit_08s0007g07620
vit_08s0007g07880
vit_15s0048g02870
vit_07s0005g00340
vit_13s0064g00570
vit_01s0026g02710
vit_14s0108g01280
vit_01s0011g06190
vit_12s0142g00690
vit_05s0020g01910
vit_16s0050g01920
vit_00s0360g00020
vit_14s0006g03280
vit_01s0011g00160
vit_04s0008g03280
vit_02s0025g00240
vit_15s0045g00370
vit_08s0007g08250
vit_13s0019g04020
vit_12s0035g00380
vit_14s0036g01450
vit_07s0151g00800
vit_14s0060g00790
vit_06s0004g03140
vit_05s0077g01020
vit_18s0001g04800
vit_16s0039g02380
vit_06s0004g04480
vit_08s0007g04230
vit_19s0015g01730
vit_16s0050g01610
vit_12s0028g00710
vit_05s0029g01510
vit_05s0049g01850
vit_12s0028g02350
vit_01s0011g04240
vit_01s0010g00240
vit_13s0019g02200
vit_02s0025g02560
vit_11s0016g03170
vit_02s0012g00590
vit_18s0041g02110
vit_03s0038g03040
vit_04s0044g00130
vit_16s0050g02720<br>vit_16s0148g00110<br>vit_00s0425g00030<br>vit_16s0098g00100
vit_13s0019g02190
vit_06s0080g00040
vit_15s0021g00890
vit_05s0020g00830
vit_16s0050g01880
vit_10s0003g00390
vit_09s0002g06870
vit_00s2037g00010
vit_07s0104g00930
vit_03s0038g02110
vit_07s0005g02780
vit_18s0001g14930
vit_11s0016g00330
vit_11s0103g00380
vit_09s0002g07130
vit_04s0008g06680
vit_00s0181g00260
vit_07s0005g02390
vit_07s0031g01490
vit_17s0000g03950
vit_19s0138g00140
vit_10s0071g00420
vit_18s0001g11200
vit_16s0013g00860
vit_18s0001g10150
vit_18s0001g02480
vit_01s0026g00280
vit_01s0011g04250
vit_14s0068g00970
vit_01s0146g00460
vit_18s0001g09430
vit_19s0093g00550
vit_16s0098g00860
vit_14s0060g00730
vit_04s0023g02420
vit_11s0118g00220
vit_13s0047g00210
vit_19s0015g00570
vit_08s0040g00470
vit_06s0004g02990
vit_18s0001g10610
vit_02s0025g02500
vit_16s0022g01900
vit_05s0020g02290
vit_11s0052g01710
vit_18s0001g09650
vit_06s0004g00070
vit_15s0048g00870
vit_01s0011g01510
vit_19s0014g02710
vit_13s0074g00720
vit_18s0122g01050
