# Supplementary material for: Discovering Causal Relationships in Grapevine Expression Data to Expand Gene Networks. A Case Study: Four Networks Related to Climate Change
Source: Front Plant Sci. 2018 Sep 21;9:1385. doi: 10.3389/fpls.2018.01385 (PMC6161569; doi:10.3389/fpls.2018.01385)
Supplement: Supplementary file 3 [file Table_3.XLSX]

## Sheet: Anthocyanins
Table S3. First 100 genes of the expansion list obtained with simple correlation
Dataset ID
VIT_04s0079g00690
VIT_02s0033g00370
VIT_01s0010g03510
VIT_03s0017g00870
VIT_19s0177g00230
VIT_16s0050g00910
VIT_10s0003g04950
VIT_08s0007g03560
VIT_02s0033g00460
VIT_02s0033g00400
VIT_02s0033g00430
VIT_01s0010g03470
VIT_08s0056g01240
VIT_17s0000g00410
VIT_02s0033g00440
VIT_14s0068g02190
VIT_08s0007g00180
VIT_16s0050g00950
VIT_08s0040g01170
VIT_18s0001g01120
VIT_11s0016g03200
VIT_02s0025g03730
VIT_15s0021g01880
VIT_14s0171g00360
VIT_13s0019g03040
VIT_01s0026g02620
VIT_15s0021g02700
VIT_06s0004g03910
VIT_07s0005g02440
VIT_07s0031g00160
VIT_19s0090g00240
VIT_17s0000g01930
VIT_02s0109g00230
VIT_07s0141g00520
VIT_15s0048g01600
VIT_06s0004g04430
VIT_14s0081g00020
VIT_05s0020g04570
VIT_19s0015g00760
VIT_14s0066g01610
VIT_13s0067g03300
VIT_14s0171g00370
VIT_01s0011g04240
VIT_16s0098g00790
VIT_04s0008g01340
VIT_02s0025g01610
VIT_00s0804g00010
VIT_06s0004g05460
VIT_05s0049g00400
VIT_04s0023g03550
VIT_03s0091g00260
VIT_19s0014g01780
VIT_18s0001g11320
VIT_05s0094g00350
VIT_00s0286g00020
VIT_15s0048g01570
VIT_01s0011g03670
VIT_13s0106g00230
VIT_12s0035g01050
VIT_04s0023g02650
VIT_12s0059g02510
VIT_00s0753g00010
VIT_02s0012g01040
VIT_18s0001g02790
VIT_04s0008g01880
VIT_10s0003g01960
VIT_02s0025g01490
VIT_04s0023g02150
VIT_16s0100g00400
VIT_04s0023g01800
VIT_05s0094g01150
VIT_08s0007g06670
VIT_11s0016g04920
VIT_18s0001g08630
VIT_14s0030g01740
VIT_06s0004g07560
VIT_18s0001g08200
VIT_14s0066g01600
VIT_00s0324g00050
VIT_17s0000g08140
VIT_04s0023g00600
VIT_01s0010g03490
VIT_12s0057g00700
VIT_14s0066g01720
VIT_15s0046g00290
VIT_04s0023g00050
VIT_19s0014g00210
VIT_10s0003g01410
VIT_19s0014g00520
VIT_06s0004g06770
VIT_16s0039g02700
VIT_00s0194g00380
VIT_18s0001g01060
VIT_02s0025g00820
VIT_04s0023g03230
VIT_18s0001g08430
VIT_17s0000g02440
VIT_17s0000g05580
VIT_13s0106g00280
VIT_06s0009g03120

## Sheet: ERFs
First 100 genes of the expansion list obtained with simple correlation
Dataset ID
VIT_13s0067g00400
VIT_12s0059g01590
VIT_03s0063g01880
VIT_08s0007g02000
VIT_11s0016g04540
VIT_17s0000g00130
VIT_09s0002g03050
VIT_09s0002g03140
VIT_04s0069g01120
VIT_10s0003g00620
VIT_01s0026g00570
VIT_13s0019g04260
VIT_12s0059g01830
VIT_08s0007g09000
VIT_02s0025g02620
VIT_15s0046g03240
VIT_09s0018g01650
VIT_03s0088g01150
VIT_07s0031g01680
VIT_03s0038g01410
VIT_06s0061g00240
VIT_12s0059g01870
VIT_13s0067g02910
VIT_06s0004g01550
VIT_13s0067g00730
VIT_00s0207g00010
VIT_01s0137g00170
VIT_02s0012g01660
VIT_00s1314g00010
VIT_11s0016g05340
VIT_14s0066g02270
VIT_00s0286g00130
VIT_02s0025g04550
VIT_13s0067g02390
VIT_13s0074g00390
VIT_18s0001g14660
VIT_06s0009g01410
VIT_18s0072g01000
VIT_15s0046g01960
VIT_14s0108g01080
VIT_09s0002g03130
VIT_14s0006g02530
VIT_13s0019g02880
VIT_03s0038g01830
VIT_15s0048g03000
VIT_04s0008g05520
VIT_14s0006g02290
VIT_11s0037g00320
VIT_06s0080g00760
VIT_10s0003g01010
VIT_06s0009g01420
VIT_07s0151g00010
VIT_08s0056g00800
VIT_14s0066g00300
VIT_09s0002g06990
VIT_15s0046g02400
VIT_18s0122g00220
VIT_14s0006g02990
VIT_14s0060g01090
VIT_04s0043g00560
VIT_11s0016g01320
VIT_18s0001g14910
VIT_01s0010g01870
VIT_00s0399g00020
VIT_11s0037g01400
VIT_12s0059g00190
VIT_13s0067g03890
VIT_14s0068g01520
VIT_14s0219g00280
VIT_19s0015g00510
VIT_14s0068g00150
VIT_14s0068g00170
VIT_05s0102g00370
VIT_01s0026g00080
VIT_02s0025g03320
VIT_00s0361g00090
VIT_01s0026g01140
VIT_14s0128g00160
VIT_14s0068g00140
VIT_14s0066g00400
VIT_15s0046g02410
VIT_18s0001g13080
VIT_05s0029g00480
VIT_04s0023g02810
VIT_08s0056g01070
VIT_19s0090g00710
VIT_07s0005g01670
VIT_14s0030g01950
VIT_18s0122g01400
VIT_15s0046g01640
VIT_00s0267g00030
VIT_11s0016g00580
VIT_08s0040g02250
VIT_00s0313g00040
VIT_01s0137g00410
VIT_04s0008g03950
VIT_04s0008g02520
VIT_15s0048g00550
VIT_06s0009g03390
VIT_16s0050g00830

## Sheet: Stilbenoids
First 100 genes of the expansion list obtained with simple correlation
Dataset ID
VIT_16s0100g00830<br>VIT_16s0100g01120<br>VIT_16s0100g00780<br>VIT_16s0100g00910
VIT_16s0100g00750
VIT_16s0100g01190
VIT_16s0100g01040
VIT_16s0100g00860<br>VIT_16s0100g00940<br>VIT_16s0100g00800<br>VIT_16s0100g00920<br>VIT_16s0100g00930<br>VIT_16s0100g00810<br>VIT_16s0100g00840<br>VIT_16s0100g00850
VIT_16s0100g01140
VIT_16s0100g00770
VIT_18s0001g11130
VIT_16s0100g01150
VIT_12s0059g01720
VIT_05s0077g01570
VIT_11s0065g00350
VIT_03s0038g03400
VIT_16s0100g01000
VIT_11s0078g00290
VIT_12s0028g00610
VIT_06s0004g01670
VIT_16s0100g01100
VIT_16s0039g01240<br>VIT_16s0039g01360<br>VIT_16s0039g01130<br>VITISV_009233<br>VIT_16s0039g01100<br>VIT_00s2508g00010<br>VITISV_032212<br>VIT_16s0039g01120<br>VIT_16s0039g01320<br>VIT_00s2849g00010<br>VIT_16s0039g01300<br>VIT_16s0039g01170<br>VIT_16s0039g01280
VIT_06s0004g01010
VIT_14s0066g01150
VIT_05s0077g01560
VIT_18s0001g00840
VIT_10s0042g00930<br>VIT_10s0042g00890<br>VIT_10s0042g00870<br>VIT_10s0042g00860<br>VIT_10s0042g00920
VIT_05s0094g00260<br>VIT_05s0094g00220
VIT_05s0077g01550
VIT_17s0000g05360
VIT_05s0020g03140
VIT_04s0044g00270
VIT_05s0077g01690
VIT_01s0011g04780
VIT_15s0046g02170
VIT_16s0100g00960
VIT_05s0077g01530
VIT_04s0069g01010
VIT_07s0005g05780
VIT_07s0141g00890
VIT_12s0028g02530
VIT_09s0002g05610
VIT_18s0001g10180
VIT_03s0017g01940
VIT_16s0100g00880
VIT_17s0000g05810
VIT_01s0026g01730
VIT_12s0059g01380
VIT_05s0077g01600
VIT_07s0005g00720
VIT_16s0100g01110
VIT_06s0061g01210
VIT_04s0008g05970
VIT_11s0016g03080
VIT_16s0100g00760
VIT_15s0021g01630
VIT_10s0003g05430
VIT_06s0004g01020
VIT_10s0003g04080
VIT_08s0105g00200
VIT_19s0093g00320
VIT_18s0001g04640
VIT_14s0066g01670
VIT_04s0044g00040
VIT_10s0003g05640
VIT_11s0016g02070
VIT_05s0020g03680
VIT_01s0010g03930
VIT_12s0059g01120
VIT_06s0004g01030
VIT_18s0117g00290
VIT_03s0063g02650
VIT_15s0021g02470
VIT_07s0104g00850
VIT_18s0001g08810
VIT_08s0007g08750
VIT_16s0100g01060
VIT_13s0019g03520
VIT_05s0094g00160
VIT_11s0016g03190
VIT_14s0108g00540
VIT_15s0048g01080
VIT_10s0042g00850
VIT_18s0117g00300
VIT_16s0039g01070
VIT_05s0077g01580
VIT_04s0044g00220
VIT_06s0009g03470
VIT_18s0072g00260
VIT_05s0094g00200
VIT_00s0480g00030
VIT_01s0010g02450
VIT_18s0001g15660
VIT_07s0005g02660
VIT_19s0014g03640
VIT_12s0035g01000
VIT_14s0171g00400
VIT_10s0003g00150
VIT_04s0023g02900
VIT_07s0129g01010
VIT_18s0001g08760
VIT_01s0011g06150
VIT_10s0003g05450

## Sheet: ABA
First 100 genes of the expansion list obtained with simple correlation
Dataset ID
VIT_16s0050g01920
VIT_14s0060g00790
VIT_08s0007g07620
VIT_04s0044g00130
VIT_07s0031g01530
VIT_15s0045g00370
VIT_08s0007g07880
VIT_19s0138g00140
VIT_08s0007g04230
VIT_18s0001g04800
VIT_01s0011g00410
VIT_02s0025g00240
VIT_02s0012g00590
VIT_01s0010g00240
VIT_14s0030g00190
VIT_11s0016g01130
VIT_18s0001g10150
VIT_00s0216g00060
VIT_19s0014g03290
VIT_16s0100g00220
VIT_10s0003g00390
VIT_05s0020g00830
VIT_13s0019g02190
VIT_18s0001g15730
VIT_11s0149g00060
VIT_07s0005g00340
VIT_05s0029g01510
VIT_05s0020g02310
VIT_05s0020g01910
VIT_06s0004g00070
VIT_12s0059g01640
VIT_05s0020g02290
VIT_13s0019g04020
VIT_12s0028g00710
VIT_03s0038g02110
VIT_13s0019g02200
VIT_14s0060g00730
VIT_15s0021g00890
VIT_06s0004g06850
VIT_04s0008g03280
VIT_02s0025g04840
VIT_06s0004g05650
VIT_11s0016g02980
VIT_19s0015g01290
VIT_07s0031g01490
VIT_14s0006g01580
VIT_16s0050g01940
VIT_07s0104g00930
VIT_12s0028g01030
VIT_01s0026g00280
VIT_06s0004g04480
VIT_19s0027g00230
VIT_17s0000g04050
VIT_12s0059g01480
VIT_14s0068g00970
VIT_08s0007g08250
VIT_01s0011g04250
VIT_06s0004g01860
VIT_04s0210g00050
VIT_05s0020g00840
VIT_06s0004g02990
VIT_19s0014g05090
VIT_06s0004g01130
VIT_17s0000g07990
VIT_08s0007g04850
VIT_15s0045g00380
VIT_07s0005g01700
VIT_11s0016g03130
VIT_13s0019g02990
VIT_13s0019g02890
VIT_13s0019g02910
VIT_19s0014g00960
VIT_19s0090g00360
VIT_09s0002g02680
VIT_03s0063g01870
VIT_08s0040g03380
VIT_12s0142g00050
VIT_14s0060g00810
VIT_06s0004g04110
VIT_18s0001g00210
VIT_16s0013g00860
VIT_19s0015g01340
VIT_01s0146g00460
VIT_02s0236g00130
VIT_19s0014g05190
VIT_03s0038g04580
VIT_06s0004g08190
VIT_07s0141g00610
VIT_02s0025g02560
VIT_08s0040g01290
VIT_04s0023g03540
VIT_00s0153g00040
VIT_18s0001g09650
VIT_02s0012g01100
VIT_00s0187g00120
VIT_07s0005g00390
VIT_04s0210g00110
VIT_06s0004g00590
VIT_18s0122g01340
VIT_10s0003g01240

## Sheet: AREB2
First 100 genes of the expansion list obtained with simple correlation
Dataset ID
VIT_08s0007g07620
VIT_01s0026g02710
VIT_06s0004g05650
VIT_15s0045g00370
VIT_08s0007g07880
VIT_15s0048g02870
VIT_14s0060g00790
VIT_02s0012g00590
VIT_02s0025g00240
VIT_16s0050g01920
VIT_03s0038g02110
VIT_01s0011g00410
VIT_11s0016g01130
VIT_18s0001g10150
VIT_11s0016g03180
VIT_05s0020g01910
VIT_07s0005g00340
VIT_12s0028g00710
VIT_05s0029g01510
VIT_00s0360g00020
VIT_13s0019g02190
VIT_07s0151g00800
VIT_04s0044g00130
VIT_05s0020g00830
VIT_01s0026g00280
VIT_16s0050g01880
VIT_18s0001g04800
VIT_18s0041g02110
VIT_08s0007g04230
VIT_15s0045g00380
VIT_10s0003g00390
VIT_01s0010g00240
VIT_08s0007g08250
VIT_19s0138g00140
VIT_07s0104g00930
VIT_06s0004g08190
VIT_19s0014g03290
VIT_02s0025g02560
VIT_06s0004g04480
VIT_01s0146g00460
VIT_14s0068g00970
VIT_12s0059g01640
VIT_13s0019g04020
VIT_12s0028g01030
VIT_07s0031g01490
VIT_19s0014g05090
VIT_06s0004g04110
VIT_07s0141g00610
VIT_19s0014g00960
VIT_05s0020g02310
VIT_04s0008g03280
VIT_15s0021g00890
VIT_05s0049g01850
VIT_08s0040g03380
VIT_06s0004g03140
VIT_01s0011g06190
VIT_04s0210g00110
VIT_17s0000g08010
VIT_18s0166g00290
VIT_06s0004g00110
VIT_11s0149g00060
VIT_14s0108g01280
VIT_16s0100g00220
VIT_18s0001g09430
VIT_07s0031g01530
VIT_14s0030g00190
VIT_15s0048g00870
VIT_12s0035g00380
VIT_18s0001g09650
VIT_09s0002g02680
VIT_11s0016g00330
VIT_01s0011g00160
VIT_01s0011g04250
VIT_13s0019g02200
VIT_19s0027g00230
VIT_00s0360g00010
VIT_11s0118g00360
VIT_12s0028g02350
VIT_19s0015g01290
VIT_02s0025g04840
VIT_07s0104g01570
VIT_16s0050g01610
VIT_19s0014g02710
VIT_17s0000g01460
VIT_11s0016g02980
VIT_04s0210g00050
VIT_11s0118g00480
VIT_10s0092g00710
VIT_06s0004g00590
VIT_04s0023g02420
VIT_06s0004g00070
VIT_13s0074g00720
VIT_01s0011g05650
VIT_19s0014g05190
VIT_17s0000g07520
VIT_12s0059g01480
VIT_16s0039g02380
VIT_13s0047g00210
VIT_06s0004g06850
VIT_19s0090g00360
