# Supplementary material for: Discovering Causal Relationships in Grapevine Expression Data to Expand Gene Networks. A Case Study: Four Networks Related to Climate Change
Source: Front Plant Sci. 2018 Sep 21;9:1385. doi: 10.3389/fpls.2018.01385 (PMC6161569; doi:10.3389/fpls.2018.01385)
Supplement: Supplementary file 4 [file Table_4.XLSX]

## Sheet: Anthocyanins
Table S4. List of genes considered for the visualization of the input (local) and of the output (expanded) network. Of the top 100 genes in the four ranked lists of the expanded network, we decided to visualize the genes in the upper positions which represents the most likely candidates of the expanded networks (see Supplementary Table 2 for the complete lists).
INPUT
Dataset ID	Gene ID	Functional annotation	Gene abbreviation	Abbreviation in Figure 1
VIT_02s0033g00450<br>VIT_02s0033g00380<br>VIT_02s0033g00390<br>VIT_02s0033g00410	VIT_02s0033g00450	Myb VvMYBA3 [Vitis vinifera]	VvMYBA3	MYBA (4)
	VIT_02s0033g00380	Myb VvMYBA1	VvMYBA8
	VIT_02s0033g00390	Myb domain protein 113	VvMYBA2
	VIT_02s0033g00410	Myb VvMYBA1	VvMYBA1
VIT_07s0104g00090	VIT_07s0104g00090	Vitis vinifera bHLH protein	VvMYC1	MYC1
VIT_16s0039g02230	VIT_16s0039g02230	Vitis vinifera UDP-glucose:flavonoid 3-O-glucosyltransferase	VvUFGT	UFGT
OUTPUT
Dataset ID	Gene ID	Functional annotation	Gene abbreviation	Abbreviation in Figure 1
VIT_04s0079g00690	VIT_04s0079g00690	Vitis vinifera glutathione S-transferase	VvGST4	GST4
VIT_02s0033g00460<br>VIT_02s0033g00400<br>VIT_02s0033g00430	VIT_02s0033g00400	Myb domain protein 113	VvMYBA9	MYBA (3)
	VIT_02s0033g00430	Myb domain protein 113	VvMYBA10
	VIT_02s0033g00460	Myb domain protein 113	VvMYBA12
VIT_02s0033g00440	VIT_02s0033g00440	Myb VvMYBA1	VvMYBA11	MYBA11
VIT_04s0023g02150	VIT_04s0023g02150	Phosphatidic acid phosphatase		POSPH AC POSPH
VIT_10s0003g04950	VIT_10s0003g04950	Caffeoyl-CoA O-methyltransferase		CCOMT_1
VIT_17s0000g05580	VIT_17s0000g05580	Isopiperitenol dehydrogenase		ISOPIPER DH
VIT_01s0010g03490	VIT_01s0010g03490	Caffeoylshikimate esterase-like		CSHIK ESTER
VIT_17s0000g02650	VIT_17s0000g02650	Myb domain protein 7	VvMYBC2-L4	MYBC2-L4
VIT_16s0050g00910	VIT_16s0050g00910	MATE efflux family protein	VvAM1	AM1
VIT_14s0068g02190	VIT_14s0068g02190	Chloride channel protein B		CHL CHAN B
VIT_04s0008g06000	VIT_04s0008g06000	Ethylene-responsive transcription factor ERF003	VvERF045	ERF045
VIT_09s0002g06590	VIT_09s0002g06590	UDP-glucose:flavonoid 7-O-glucosyltransferase		UFGT_1
VIT_19s0015g01300	VIT_19s0015g01300	Amino acid permease 7		AA_PERM
VIT_01s0010g03510	VIT_01s0010g03510	Caffeoyl-CoA O-methyltransferase		CCOMT_2
VIT_03s0017g00870	VIT_03s0017g00870	Transferase family		TRANSF
VIT_19s0015g00760	VIT_19s0015g00760	SEC14 cytosolic factor		SEC14
VIT_08s0056g01240	VIT_08s0056g01240	No hit		UNKNOWN_12
VIT_08s0040g03070	VIT_08s0040g03070	TTG2 (transparent testa GLABRA 2)	VvWRKY26	WRKY26

## Sheet: Stilbenoids
Table S4. List of genes considered for the visualization of the input (local) and of the output (expanded) network. Of the top 100 genes in the four ranked lists of the expanded network, we decided to visualize the genes in the upper positions which represents the most likely candidates of the expanded networks (see Supplementary Table 2 for the complete lists).
INPUT
Dataset ID	Gene ID	Functional annotation	Gene abbreviation	Abbreviation in Figure 1
VIT_07s0005g03340	VIT_07s0005g03340	Myb domain protein 14	VvMYB14	MYB14
VIT_05s0049g01020	VIT_05s0049g01020	Myb domain protein 15	VvMYB15	MYB15
VIT_16s0100g01010<br>VIT_16s0100g00950<br>VIT_16s0100g01030<br>VIT_16s0100g00990	VIT_16s0100g01010<br>VIT_16s0100g00950<br>VIT_16s0100g01030<br>VIT_16s0100g00990	Stilbene synthase	VvSTS29	STS (4)
		Stilbene synthase	VvSTS25
		Stilbene synthase	VvSTS31
		Stilbene synthase	VvSTS27
VIT_16s0100g01130	VIT_16s0100g01130	Stilbene synthase	VvSTS41	STS41
VIT_16s0100g01160	VIT_16s0100g01160	Stilbene synthase	VvSTS45	STS45
VIT_16s0100g01200<br>VIT_16s0100g01070	VIT_16s0100g01200<br>VIT_16s0100g01070	Stilbene synthase	VvSTS48	STS (2)
		Stilbene synthase	VvSTS35
VIT_01s0010g02020	VIT_01s0010g02020	Peroxidase (EC 1.11.1.7), anionic		AN PEROX_1
VIT_04s0023g02570	VIT_04s0023g02570	Peroxidase 72		PEROX72
VIT_06s0004g07740	VIT_06s0004g07740	Cationic peroxidase 1 precursor		CAT PEROX
VIT_06s0004g07750	VIT_06s0004g07750	TPA: class III peroxidase 40		CLIII PEROX40
VIT_06s0004g07770	VIT_06s0004g07770	Peroxidase		PEROX_1
VIT_12s0055g01000	VIT_12s0055g01000	Peroxidase		PEROX_2
VIT_12s0055g01020	VIT_12s0055g01020	Peroxidase		PEROX_3
OUTPUT
Dataset ID	Gene Id	Functional annotation	Briefname	Abbreviation in Figure 1
VIT_12s0055g01030	VIT_12s0055g01030	Peroxidase		PEROX_4
VIT_06s0080g00840	VIT_06s0080g00840	Vitis vinifera UPF0497 membrane protein 1		UPF0497
VIT_14s0068g00160	VIT_14s0068g00160	Unknown protein		UNKNOWN_4
VIT_12s0055g01070	VIT_12s0055g01070	Peroxidase		PEROX_5
VIT_12s0055g00990	VIT_12s0055g00990	Peroxidase		PEROX_6
VIT_15s0045g01500	VIT_15s0045g01500	Unknown protein		UNKNOWN_5
VIT_05s0051g00400	VIT_05s0051g00400	Vitis vinifera dirigent protein 16-like		DIR16-like
VIT_02s0025g00870	VIT_02s0025g00870	Unknown protein		UNKNOWN_6
VIT_00s0264g00090	VIT_00s0264g00090	Phospholipase D delta isoform 1b		PHOSLIP D
VIT_18s0001g09250	VIT_18s0001g09250	Lateral organ boundaries protein 38		LBD38
VIT_18s0001g01010	VIT_18s0001g01010	Laccase		LAC
VIT_14s0081g00050	VIT_14s0081g00050	PATHOgenesIS-related 4		PR4
VIT_16s0100g00960	VIT_16s0100g00960	Stilbene synthase	VvSTS26	STS26
VIT_01s0010g01970<br>VIT_01s0010g01980	VIT_01s0010g01970<br>VIT_01s0010g01980	Anionic peroxidase		AN PEROX_2 (2)
		Anionic peroxidase
VIT_19s0090g00510	VIT_19s0090g00510	Unknown protein		UNKNOWN_7
VIT_05s0049g01010	VIT_05s0049g01010	Myb domain protein 14	VvMYB13	MYB13

## Sheet: ERFs
Table S4. List of genes considered for the visualization of the input (local) and of the output (expanded) network. Of the top 100 genes in the four ranked lists of the expanded network, we decided to visualize the genes in the upper positions which represents the most likely candidates of the expanded networks (see Supplementary Table 2 for the complete lists).
INPUT
Dataset ID	Gene ID	Functional annotation	Gene abbreviation	Abbreviation in Figure 1
VIT_04s0008g05440	VIT_04s0008g05440	Ethylene-responsive transcription factor SHINE 3	VvERF044	ERF044
VIT_09s0002g06750	VIT_09s0002g06750	ERF/AP2 transcription factor sub B-6 SHINE	VvERF042	ERF042
VIT_04s0008g06000	VIT_04s0008g06000	Ethylene-responsive transcription factor ERF003	VvERF045	ERF045
OUTPUT
Dataset ID	Gene Id	Functional annotation	Gene abbreviation	Abbreviation in Figure 1
VIT_11s0052g00630	VIT_11s0052g00630	Metallothionein		METH
VIT_17s0000g01930	VIT_17s0000g01930	Potassium transporter 2		KUP2
VIT_17s0000g00430	VIT_17s0000g00430	Basic helix-loop-helix (bHLH) family		bHLH
VIT_19s0015g00510	VIT_19s0015g00510	Pectate lyase 2		PECT LYASE
VIT_07s0031g00420	VIT_07s0031g00420	SHN1 (SHINE 1)	ERF0003-like	ERF0003-like_1
VIT_18s0001g03120	VIT_18s0001g03120	Ethylene-responsive transcription factor ERF003		UNKNOWN_1
VIT_14s0083g01130	VIT_14s0083g01130	MAP3K-like protein kinase, putative, expressed		MAP3K
VIT_02s0025g02630	VIT_02s0025g02630	Lipase GDSL		LIP GDSL_1
VIT_07s0031g01160	VIT_07s0031g01160	Hyperosmotically inducible periplasmic protein		PROTEIN_1
VIT_08s0058g00800	VIT_08s0058g00800	Wound-induced protein WI12		WI12
VIT_02s0109g00230	VIT_02s0109g00230	Early-responsive to dehydration protein / ERD protein		ERD
VIT_06s0004g04490	VIT_06s0004g04490	Unknown protein		UNKNOWN_2
VIT_14s0219g00280	VIT_14s0219g00280	Glycerol-3-phosphate dehydrogenase (NAD+)		G3P_deH
VIT_12s0059g00230	VIT_12s0059g00230	Epoxide hydrolase 2		EPOXY Hyd
VIT_12s0057g00700	VIT_12s0057g00700	Glucan endo-1,3-beta-glucosidase 3 precursor		ENDO 1,3 b GLUC
VIT_03s0063g01880	VIT_03s0063g01880	Acyl-CoA synthetase long-chain member 2		Acyl LCS
VIT_04s0043g00510	VIT_04s0043g00510	Ethylene-responsive transcription factor ERF003	ERF0003-like	ERF0003-like_2
VIT_08s0056g00800	VIT_08s0056g00800	Myb domain protein 60	VvMYB60	MYB 60
VIT_09s0002g03140	VIT_09s0002g03140	Lipase GDSL		LIP GDSL_2
VIT_12s0142g00160	VIT_12s0142g00160	Unknown protein		UNKNOWN_3
VIT_15s0046g00710	VIT_15s0046g00710	Wax synthase		WAX SYNTH
VIT_18s0001g03240	VIT_18s0001g03240	DREB sub A-5 of ERF/AP2 transcription factor	VvDREB-A5-1	DREB-A5

## Sheet: ABA
Table S4. List of genes considered for the visualization of the input (local) and of the output (expanded) network. Of the top 100 genes in the four ranked lists of the expanded network, we decided to visualize the genes in the upper positions which represents the most likely candidates of the expanded networks (see Supplementary Table 2 for the complete lists).
INPUT
Dataset ID	Gene ID	Functional annotation	Gene abbreviation	Abbreviation in Figure 1
VIT_18s0001g10450	VIT_18s0001g10450	ABA-responsive element-binding protein 2 (AREB2)	AREB2	AREB2
VIT_11s0016g03180	VIT_11s0016g03180	ABI1 (ABA insensitive 1)	ABI1, PP2C	ABI1
VIT_15s0048g02870	VIT_15s0048g02870	Homeobox-leucine zipper protein HB-7	HB7_2	HB7
VIT_01s0026g02710	VIT_01s0026g02710	NAC domain-containing protein 29	VvNAC026	NAC026
VIT_16s0050g01880	VIT_16s0050g01880	Receptor kinase homolog LRK10		LRK10
OUTPUT
Dataset ID	Gene Id	Functional annotation	Gene abbreviation	Abbreviation in Figure 1
VIT_04s0023g01360	VIT_04s0023g01360	G-box binding factor 1 (GBF1)	VvbZIP12	bZIP12
VIT_04s0044g00130	VIT_04s0044g00130	Unknown protein		UNKNOWN_8
VIT_06s0004g05460	VIT_06s0004g05460	Protein phosphatase 2C DBP	DBPPP2C_6	PP2C_6
VIT_06s0004g05650	VIT_06s0004g05650	Unknown protein		UNKNOWN_9
VIT_06s0080g00790	VIT_06s0080g00790	MYB divaricata		DIVARICATA
VIT_08s0007g08250	VIT_08s0007g08250	Nuclear transcription factor Y subunit A-9		NFYA9
VIT_09s0002g06770	VIT_09s0002g06770	Unknown protein		UNKNOWN_11
VIT_10s0003g01600	VIT_10s0003g01600	WRKY DNA-binding protein 65	VvWRKY30	WRKY30
VIT_10s0092g00710	VIT_10s0092g00710	Receptor protein kinase		RPK
VIT_11s0016g03170	VIT_11s0016g03170	Arabidopsis histidine phosphotransfer AHP4		AHP4
VIT_12s0057g00260	VIT_12s0057g00260	External rotenone-insensitive NADPH dehydrogenase		NADPH deH
VIT_12s0142g00690	VIT_12s0142g00690	No hit		UNKNOWN_10
VIT_14s0060g02210	VIT_14s0060g02210	Translation initiation factor IF-2		IF-2
VIT_15s0046g01440	VIT_15s0046g01440	BZip transcription factor G- box binding factor 3		bZIP40
VIT_16s0050g01960	VIT_16s0050g01960	Curculin (mannose-binding) lectin		Curculin
VIT_18s0001g10150	VIT_18s0001g10150	Ethylene-responsive transcription factor ERF011	VvERF013	ERF013
