# Supplementary material for: Discovering Causal Relationships in Grapevine Expression Data to Expand Gene Networks. A Case Study: Four Networks Related to Climate Change
Source: Front Plant Sci. 2018 Sep 21;9:1385. doi: 10.3389/fpls.2018.01385 (PMC6161569; doi:10.3389/fpls.2018.01385)
Supplement: Supplementary file 5 [file Table_5.XLSX]

## Sheet: Sheet1
Table S5. Summary of the significant results of the GO enrichment analysis considering the top 100 genes of each expanded network. The number of genes with an associated GO term, and thus contributing to the statistical analysis, is reported in brackets.
Rank	GO Id	Term	Annotated	Significant	Expected	p-value* (Fisher)
Anthocyanins
Molecular function (74 genes)
1	GO:0003677	DNA binding	2459	19	9.04	0.0012
2	GO:0003700	transcription factor activity	548	7	2.02	0.004
Biological process (55 genes)
1	GO:0019748	secondary metabolic process	365	5	1.33	0.011
2	GO:0009056	catabolic process	1050	9	3.84	0.013
3	GO:0009607	response to biotic stimulus	224	3	0.82	0.049
Cellular component (53 genes)
1	GO:0005634	nucleus	2507	19	11.11	0.0088
Stilbenoids
Molecular function (72 genes)
1	GO:0016740	transferase activity	4457	25	15.95	0.0062
2	GO:0003677	DNA binding	2459	15	8.8	0.0259
3	GO:0003824	catalytic activity	11764	50	42.1	0.0453
Biological process (50 genes)
1	GO:0019748	secondary metabolic process	365	5	1.21	0.0071
2	GO:0009056	catabolic process	1050	8	3.49	0.0214
3	GO:0009607	response to biotic stimulus	224	3	0.74	0.0382
4	GO:0006950	response to stress	1644	10	5.46	0.0415
ABA
Molecular function (72 genes)
1	GO:0003700	transcription factor activity	548	9	1.96	0.00014
Biological process (57 genes)
1	GO:0009719	response to endogenous stimulus	410	6	1.55	0.0044
2	GO:0009628	response to abiotic stimulus	415	5	1.57	0.0202
3	GO:0019725	cellular homeostasis	169	3	0.64	0.0262
Cellular component (44 genes)
1	GO:0005634	nucleus	2507	21	9.22	0.00016
2	GO:0005623	cell	9257	38	34.06	0.01554
3	GO:0005829	cytosol	161	3	0.59	0.0212
ERFs
Molecular function (76 genes)
1	GO:0003700	transcription factor activity	548	8	2.07	0.0011
2	GO:0003677	DNA binding	2459	15	9.29	0.0401
Biological process (54 genes)
1	GO:0006629	lipid metabolic process	712	11	2.55	3.7e-05
Cellular component (58 genes)
1	GO:0005576	extracellular region	865	10	4.2	0.0081
2	GO:0005634	nucleus	2507	20	12.16	0.0118
3	GO:0005829	cytosol	161	3	0.78	0.0431
*raw p-value
