# Supplementary material for: Discovering Causal Relationships in Grapevine Expression Data to Expand Gene Networks. A Case Study: Four Networks Related to Climate Change
Source: Front Plant Sci. 2018 Sep 21;9:1385. doi: 10.3389/fpls.2018.01385 (PMC6161569; doi:10.3389/fpls.2018.01385)
Supplement: Supplementary file 6 [file Table_6.XLSX]

## Sheet: Sheet1
Table S6. Results of the regulatory motifs enrichment analysis of the 1 Kb promoters of the top 100 genes of the expanded networks as identified by DREME. nd: not detected.
Network name	Discovered motifs (DM)	% in network, % in genome	p-value	Matches to DAP motifs (O’Malley et al., 2016)	Motif description Meaningful matches
Anthocyanins	AGCTBTGG	29%,10%	8.5E-8	1	C2C2gata_tnt.GATA12_col_a_m1 (GATA12)
	TAGRGGGA	18%,4%	2.3E-7	1	C2H2_tnt.AT3G46070_col_a_m1 (AT3G46070)
Stilbenoids	ACGYG	71%, 44%	3.7E-8	72	Not listed because too many and not specific
ABA	CACBTGTC	27%, 6%	5.6E-11	50	bHLH
					bZIP_tnt.AREB3_colamp_a_m1 (AREB3)
					bZIP_tnt.AREB3_col_v31_m1 (AREB3)
	ACVCTCCT	21%, 6%	6.5E-7	3	Myb
	CCACGTGK	14%, 3%	1.1E-6	43	bHLH
					bZIP_tnt.AREB3_colamp_a_m1 (AREB3)
					bZIP_tnt.AREB3_col_v31_m1 (AREB3)
ERF/Ethylene	nd	nd	nd	nd	nd
